# Supplementary material for: 1-[(4-Chloro­phen­yl)(phen­yl)meth­yl]piperazine-1,4-diium bis­(trichloro­acetate)–trichloro­acetic acid (1/1)
Source: Acta Crystallogr Sect E Struct Rep Online. 2012 Aug 11;68(Pt 9):o2695–6. doi: 10.1107/S1600536812034794 (PMC3435716; doi:10.1107/S1600536812034794)
Supplement: Supplementary file 1 [file e-68-o2695-sup1.cif]

##############################################################################
#                                                                            #
# This CIF contains the data in a paper accepted for publication in          #
# Acta Crystallographica Section E. It conforms to the requirements of       #
# Notes for Authors for Acta Crystallographica Section E, and has been       #
# peer reviewed under the auspices of the IUCr Commission on Journals.       #
#                                                                            #
# Full details of the Crystallographic Information File format               #
# are given in the paper "The Crystallographic Information File (CIF):       #
# a New Standard Archive File for Crystallography" by S. R. Hall, F. H.      #
# Allen and I. D. Brown [Acta Cryst. (1991), A47, 655-685].                  #
#                                                                            #
# The current version of the core CIF dictionary is obtainable from          #
# ftp://ftp.iucr.org/pub/cif_core.dic.                                       #
#                                                                            #
# Software is freely available for graphical display of the structure(s)     #
# in this CIF. For information consult the CIF software page                 #
# http://www.iucr.org/resources/cif/software.                                #
#                                                                            #
# This file may be used for bona fide research purposes within the           #
# scientific community so long as proper attribution is given to the journal # 
# article from which it was obtained.                                        #
#                                                                            #
##############################################################################
data_I
_audit_creation_method     SHELXL-97
_chemical_name_systematic
;
1-[(4-Chlorophenyl)(phenyl)methyl]piperazine-1,4-diium bis(trichloroacetate)--
trichloroacetic acid (1/1)
;
_chemical_name_common     ?
_chemical_formula_moiety     'C17 H21 Cl N2 2+, 2(C2 Cl3 O2 -), C2 H Cl3 O2'
_chemical_formula_sum     'C23 H22 Cl10 N2 O6'
_chemical_formula_iupac     'C17 H21 Cl N2 2+, 2C2 Cl3 O2 -, C2 H Cl3 O2'
_chemical_formula_weight     776.93
_chemical_melting_point     ?
_chemical_melting_point_gt     409
_chemical_melting_point_lt     411
_symmetry_cell_setting     triclinic
_symmetry_space_group_name_H-M     'P -1'
_symmetry_space_group_name_Hall     '-P 1'
loop_
    _symmetry_equiv_pos_site_id
    _symmetry_equiv_pos_as_xyz
    1 x,y,z
    2 -x,-y,-z
_cell_length_a     9.746(2)
_cell_length_b     13.096(3)
_cell_length_c     13.725(3)
_cell_angle_alpha     88.317(3)
_cell_angle_beta     73.127(3)
_cell_angle_gamma     77.169(3)
_cell_volume     1633.3(6)
_cell_formula_units_Z     2
_cell_measurement_reflns_used     3555
_cell_measurement_theta_min     2.2
_cell_measurement_theta_max     26.9
_cell_measurement_temperature     293(2)
_exptl_crystal_description     plate
_exptl_crystal_colour     colourless
_exptl_crystal_size_max     0.27
_exptl_crystal_size_mid     0.22
_exptl_crystal_size_min     0.15
_exptl_crystal_size_rad     ?
_exptl_crystal_density_diffrn     1.580
_exptl_crystal_density_meas     ?
_exptl_crystal_density_method     'Not Measured'
_exptl_crystal_F_000     784
_exptl_absorpt_coefficient_mu     0.893
_exptl_absorpt_correction_type     multi-scan
_exptl_absorpt_process_details     '(SADABS; Bruker, 2004)'
_exptl_absorpt_correction_T_min     0.790
_exptl_absorpt_correction_T_max     0.875
_exptl_special_details
;
;
_diffrn_ambient_temperature     293(2)
_diffrn_radiation_type     MoK\a
_diffrn_radiation_wavelength     0.71073
_diffrn_radiation_source     'fine-focus sealed tube'
_diffrn_radiation_monochromator     graphite
_diffrn_measurement_device_type     'Bruker APEXII CCD'
_diffrn_measurement_method     '\f and \w scans'
_diffrn_detector_area_resol_mean     ?
_diffrn_reflns_number     10010
_diffrn_reflns_av_R_equivalents     0.0116
_diffrn_reflns_av_sigmaI/netI     0.0253
_diffrn_reflns_theta_min     2.18
_diffrn_reflns_theta_max     27.23
_diffrn_reflns_theta_full     27.23
_diffrn_measured_fraction_theta_max     0.962
_diffrn_measured_fraction_theta_full     0.962
_diffrn_reflns_limit_h_min     -11
_diffrn_reflns_limit_h_max     12
_diffrn_reflns_limit_k_min     -16
_diffrn_reflns_limit_k_max     11
_diffrn_reflns_limit_l_min     -16
_diffrn_reflns_limit_l_max     17
_diffrn_reflns_reduction_process
;
;
_diffrn_standards_number     ?
_diffrn_standards_interval_count     ?
_diffrn_standards_interval_time     ?
_diffrn_standards_decay_%     ?
_refine_special_details
;
Refinement on <i>F</i>^2^ for ALL reflections except those flagged by the user
for potential systematic errors. Weighted <i>R</i>-factors <i>wR</i> and all
goodnesses of fit <i>S</i> are based on <i>F</i>^2^, conventional
<i>R</i>-factors <i>R</i> are based on <i>F</i>, with <i>F</i> set to zero for
negative <i>F</i>^2^. The observed criterion of <i>F</i>^2^ > \s(<i>F</i>^2^)
is used only for calculating -<i>R</i>-factor-obs <i>etc</i>. and is not
relevant to the choice of reflections for refinement. <i>R</i>-factors based
on <i>F</i>^2^ are statistically about twice as large as those based on
<i>F</i>, and <i>R</i>-factors based on ALL data will be even larger.
;
_reflns_number_total     7039
_reflns_number_gt     5186
_reflns_threshold_expression     I>2\s(I)
_refine_ls_structure_factor_coef     Fsqd
_refine_ls_matrix_type     full
_refine_ls_R_factor_all     0.0659
_refine_ls_R_factor_gt     0.0467
_refine_ls_wR_factor_gt     0.1139
_refine_ls_wR_factor_ref     0.1246
_refine_ls_goodness_of_fit_ref     1.035
_refine_ls_restrained_S_all     1.055
_refine_ls_number_reflns     7039
_refine_ls_number_parameters     468
_refine_ls_number_restraints     38
_refine_ls_number_constraints     ?
_refine_ls_hydrogen_treatment     mixed
_refine_ls_weighting_scheme     calc
_refine_ls_weighting_details
         'calc w=1/[\s^2^(Fo^2^)+(0.0496P)^2^+0.7913P] where P=(Fo^2^+2Fc^2^)/3'
_atom_sites_solution_hydrogens     geom
_atom_sites_solution_primary     direct
_atom_sites_solution_secondary     difmap
_refine_ls_shift/su_max     0.001
_refine_ls_shift/su_mean     0.000
_refine_diff_density_max     0.401
_refine_diff_density_min     -0.328
_refine_ls_extinction_method     'none'
_refine_ls_abs_structure_details     ?
_refine_ls_abs_structure_Flack     .
loop_
    _atom_type_symbol
    _atom_type_description
    _atom_type_scat_dispersion_real
    _atom_type_scat_dispersion_imag
    _atom_type_scat_source
    C C 0.0033 0.0016 ' International Tables Vol C Tables 4.2.6.8 and 6.1.1.4'
    H H 0.0000 0.0000 ' International Tables Vol C Tables 4.2.6.8 and 6.1.1.4'
    Cl Cl 0.1484 0.1585 ' International Tables Vol C Tables 4.2.6.8 and 6.1.1.4'
    N N 0.0061 0.0033 ' International Tables Vol C Tables 4.2.6.8 and 6.1.1.4'
    O O 0.0106 0.0060 ' International Tables Vol C Tables 4.2.6.8 and 6.1.1.4'
_computing_data_collection     'APEX2 (Bruker, 2004)'
_computing_cell_refinement     'SAINT (Bruker, 2004)'
_computing_data_reduction     'SAINT (Bruker, 2004)'
_computing_structure_solution     'SIR97 (Altomare <i>et al.</i>, 1999)'
_computing_structure_refinement     'SHELXL97 (Sheldrick, 2008)'
_computing_molecular_graphics     'ORTEP-3 for Windows (Farrugia, 2012)'
_computing_publication_material
                                'WinGX (Farrugia, 2012) and PLATON (Spek, 2009)'
loop_
    _atom_site_type_symbol
    _atom_site_label
    _atom_site_fract_x
    _atom_site_fract_y
    _atom_site_fract_z
    _atom_site_U_iso_or_equiv
    _atom_site_thermal_displace_type
    _atom_site_calc_flag
    _atom_site_refinement_flags
    _atom_site_occupancy
    _atom_site_disorder_assembly
    _atom_site_disorder_group
    Cl Cl1C 0.31840(14) 0.07626(8) 0.67451(7) 0.1062(4) Uani d P 0.915(3) A 1
    N N1 0.66237(18) 0.23191(14) 0.21015(13) 0.0366(5) Uani d . 1.000 A .
    N N2 0.7247(2) 0.14402(17) 0.00697(14) 0.0500(6) Uani d . 1.000 . .
    C C1 0.3636(3) 0.2436(2) 0.42747(18) 0.0496(8) Uani d . 1.000 . .
    C C2 0.3041(3) 0.1922(2) 0.5133(2) 0.0623(10) Uani d . 1.000 A .
    C C3 0.3952(4) 0.1382(2) 0.5661(2) 0.0614(9) Uani d D 1.000 . .
    C C4 0.5441(4) 0.1344(2) 0.5345(2) 0.0672(10) Uani d . 1.000 A .
    C C5 0.6024(3) 0.1857(2) 0.4488(2) 0.0545(8) Uani d . 1.000 . .
    C C6 0.5126(2) 0.24114(17) 0.39409(16) 0.0391(6) Uani d . 1.000 A .
    C C7 0.5689(2) 0.30362(17) 0.30255(16) 0.0386(6) Uani d . 1.000 . .
    C C8 0.6491(3) 0.38233(17) 0.32521(16) 0.0417(7) Uani d . 1.000 A .
    C C9 0.7969(3) 0.3582(2) 0.3198(2) 0.0544(8) Uani d . 1.000 . .
    C C10 0.8610(3) 0.4331(2) 0.3469(2) 0.0643(10) Uani d . 1.000 A .
    C C11 0.7786(4) 0.5318(3) 0.3801(2) 0.0690(11) Uani d D 1.000 . .
    C C12 0.6326(4) 0.5560(2) 0.3859(2) 0.0671(10) Uani d . 1.000 A .
    C C13 0.5666(3) 0.48247(19) 0.35811(19) 0.0532(8) Uani d . 1.000 . .
    C C14 0.7043(3) 0.2947(2) 0.11745(17) 0.0472(8) Uani d . 1.000 . .
    C C15 0.8003(3) 0.2238(2) 0.02683(18) 0.0555(9) Uani d . 1.000 A .
    C C16 0.6808(3) 0.08220(19) 0.09830(18) 0.0478(8) Uani d . 1.000 A .
    C C17 0.5831(2) 0.15348(18) 0.18780(17) 0.0416(7) Uani d . 1.000 . .
    Cl Cl1D 0.8762(17) 0.5906(10) 0.4249(12) 0.123(6) Uani d P 0.085(3) A 2
    Cl Cl1B 0.6717(5) 0.2921(6) 0.7725(6) 0.0945(12) Uani d DP 0.59(3) B 2
    Cl Cl2B 0.9718(4) 0.2936(7) 0.7561(5) 0.0923(13) Uani d DP 0.59(3) B 2
    Cl Cl3B 0.8561(7) 0.3498(10) 0.5860(4) 0.129(2) Uani d DP 0.59(3) B 2
    O O1 0.7348(4) 0.46222(19) 0.8666(2) 0.0975(10) Uani d . 1.000 . .
    O O2 0.7545(3) 0.5423(2) 0.7197(2) 0.1045(11) Uani d . 1.000 . .
    C C18 0.7641(3) 0.4663(3) 0.7690(3) 0.0725(11) Uani d . 1.000 B .
    C C19 0.8137(3) 0.3552(3) 0.7202(2) 0.0700(10) Uani d D 1.000 . .
    Cl Cl1A 0.6634(9) 0.2930(7) 0.7508(14) 0.121(3) Uani d DP 0.41(3) B 1
    Cl Cl2A 0.9600(10) 0.2728(12) 0.7519(6) 0.116(2) Uani d DP 0.41(3) B 1
    Cl Cl3A 0.8603(7) 0.3771(15) 0.5911(6) 0.104(3) Uani d DP 0.41(3) B 1
    Cl Cl4B 1.1554(7) 0.1768(5) 0.2833(10) 0.163(3) Uani d DP 0.503(12) . 2
    Cl Cl5B 1.0936(7) -0.0153(9) 0.3672(4) 0.146(3) Uani d DP 0.503(12) . 2
    Cl Cl6B 1.3218(4) -0.0180(4) 0.1815(4) 0.0598(10) Uani d DP 0.503(12) . 2
    O O3 0.90549(18) 0.11171(14) 0.24280(14) 0.0588(6) Uani d . 1.000 . .
    O O4 1.05566(19) -0.00573(16) 0.12532(14) 0.0631(7) Uani d . 1.000 . .
    C C20 1.0244(2) 0.05258(18) 0.19980(17) 0.0406(7) Uani d . 1.000 . .
    C C21 1.1464(3) 0.0551(2) 0.25207(19) 0.0537(8) Uani d D 1.000 . .
    Cl Cl4A 1.1704(3) 0.1899(2) 0.2413(3) 0.0618(8) Uani d DP 0.497(12) . 1
    Cl Cl5A 1.0917(8) 0.0294(5) 0.3806(3) 0.1017(17) Uani d DP 0.497(12) . 1
    Cl Cl6A 1.3180(5) -0.0238(5) 0.1946(6) 0.0861(16) Uani d DP 0.497(12) . 1
    Cl Cl7A 0.8144(3) 0.8071(2) 0.0564(3) 0.0937(8) Uani d DP 0.653(12) . 1
    Cl Cl8A 0.7410(4) 0.6177(5) 0.1419(3) 0.1097(12) Uani d DP 0.653(12) . 1
    Cl Cl9A 0.9218(3) 0.6188(3) -0.0657(2) 0.0773(8) Uani d DP 0.653(12) . 1
    O O5 0.5411(2) 0.79751(16) 0.02795(15) 0.0696(7) Uani d . 1.000 . .
    O O6 0.6096(3) 0.6471(2) -0.0567(2) 0.1044(13) Uani d . 1.000 . .
    C C22 0.6253(3) 0.7137(2) -0.0029(2) 0.0565(9) Uani d . 1.000 . .
    C C23 0.7680(3) 0.6882(2) 0.0312(2) 0.0588(9) Uani d D 1.000 . .
    Cl Cl7B 0.7846(14) 0.7855(7) 0.1020(12) 0.155(4) Uani d DP 0.347(12) . 2
    Cl Cl8B 0.7349(10) 0.5792(8) 0.1111(9) 0.134(3) Uani d DP 0.347(12) . 2
    Cl Cl9B 0.9191(8) 0.6431(10) -0.0692(6) 0.141(3) Uani d DP 0.347(12) . 2
    H H1 0.30230 0.28060 0.39140 0.0590 Uiso c R 1.000 . .
    H H1A 0.74610 0.19660 0.22360 0.0440 Uiso c R 1.000 . .
    H H1C 0.812(7) 0.587(4) 0.400(5) 0.1680 Uiso d DP 0.915(3) A 1
    H H2 0.20380 0.19420 0.53480 0.0750 Uiso c R 1.000 . .
    H H2A 0.78510 0.10080 -0.04520 0.0600 Uiso c R 1.000 A .
    H H2B 0.64430 0.17580 -0.01100 0.0600 Uiso c R 1.000 . .
    H H4 0.60480 0.09750 0.57100 0.0810 Uiso c R 1.000 . .
    H H5 0.70280 0.18320 0.42730 0.0650 Uiso c R 1.000 A .
    H H7 0.48250 0.34370 0.28470 0.0460 Uiso c R 1.000 A .
    H H9 0.85350 0.29140 0.29790 0.0650 Uiso c R 1.000 A .
    H H10 0.96050 0.41640 0.34260 0.0770 Uiso c R 1.000 . .
    H H12 0.57670 0.62280 0.40870 0.0810 Uiso c R 1.000 . .
    H H13 0.46750 0.50020 0.36150 0.0640 Uiso c R 1.000 A .
    H H14A 0.75700 0.34490 0.13060 0.0570 Uiso c R 1.000 A .
    H H14B 0.61620 0.33320 0.10230 0.0570 Uiso c R 1.000 . .
    H H15A 0.82360 0.26550 -0.03280 0.0670 Uiso c R 1.000 . .
    H H15B 0.89180 0.18940 0.03990 0.0670 Uiso c R 1.000 . .
    H H16A 0.76800 0.04370 0.11480 0.0570 Uiso c R 1.000 . .
    H H16B 0.62870 0.03200 0.08420 0.0570 Uiso c R 1.000 . .
    H H17A 0.49400 0.18980 0.17250 0.0500 Uiso c R 1.000 A .
    H H17B 0.55550 0.11210 0.24720 0.0500 Uiso c R 1.000 . .
    H H1D 0.35640 0.10400 0.62340 0.1680 Uiso d DP 0.085(3) A 2
    H H1B 0.69470 0.52090 0.89260 0.1460 Uiso c R 1.000 B .
loop_
    _atom_site_aniso_label
    _atom_site_aniso_U_11
    _atom_site_aniso_U_22
    _atom_site_aniso_U_33
    _atom_site_aniso_U_12
    _atom_site_aniso_U_13
    _atom_site_aniso_U_23
    Cl1C 0.1343(10) 0.0734(6) 0.0679(6) -0.0027(6) 0.0188(6) 0.0294(5)
    N1 0.0324(9) 0.0402(10) 0.0346(9) -0.0041(7) -0.0085(7) -0.0037(8)
    N2 0.0382(10) 0.0655(13) 0.0387(10) 0.0035(9) -0.0094(8) -0.0153(10)
    C1 0.0481(13) 0.0562(15) 0.0428(13) -0.0120(11) -0.0102(11) -0.0012(11)
    C2 0.0619(17) 0.0661(18) 0.0532(16) -0.0233(14) -0.0007(13) -0.0032(14)
    C3 0.082(2) 0.0423(14) 0.0446(14) -0.0083(13) 0.0010(13) 0.0017(11)
    C4 0.080(2) 0.0580(17) 0.0522(16) 0.0059(15) -0.0186(15) 0.0086(13)
    C5 0.0497(14) 0.0539(15) 0.0510(14) 0.0012(11) -0.0103(11) 0.0011(12)
    C6 0.0423(11) 0.0369(11) 0.0340(11) -0.0053(9) -0.0068(9) -0.0072(9)
    C7 0.0366(11) 0.0367(11) 0.0367(11) 0.0004(9) -0.0075(9) -0.0056(9)
    C8 0.0485(13) 0.0367(12) 0.0354(11) -0.0076(10) -0.0065(9) -0.0036(9)
    C9 0.0510(14) 0.0475(14) 0.0624(16) -0.0082(11) -0.0136(12) -0.0141(12)
    C10 0.0616(17) 0.0729(19) 0.0616(17) -0.0269(15) -0.0128(14) -0.0095(15)
    C11 0.088(2) 0.0628(19) 0.0562(17) -0.0337(17) -0.0069(15) -0.0114(14)
    C12 0.092(2) 0.0397(14) 0.0586(17) -0.0133(14) -0.0047(15) -0.0111(12)
    C13 0.0621(15) 0.0418(13) 0.0460(14) -0.0038(11) -0.0060(12) -0.0042(11)
    C14 0.0481(13) 0.0535(14) 0.0389(12) -0.0147(11) -0.0083(10) 0.0018(11)
    C15 0.0471(14) 0.0763(18) 0.0388(13) -0.0162(13) -0.0034(11) -0.0066(12)
    C16 0.0431(12) 0.0468(13) 0.0516(14) -0.0019(10) -0.0155(11) -0.0127(11)
    C17 0.0404(11) 0.0413(12) 0.0419(12) -0.0070(9) -0.0110(9) -0.0054(10)
    Cl1D 0.138(13) 0.084(8) 0.122(11) -0.057(8) 0.028(9) -0.043(8)
    Cl1B 0.087(2) 0.092(2) 0.103(2) -0.0406(17) -0.0098(14) 0.0010(15)
    Cl2B 0.0502(18) 0.125(3) 0.080(2) 0.010(2) -0.0111(14) 0.039(2)
    Cl3B 0.166(5) 0.130(4) 0.0581(17) 0.026(3) -0.0279(19) 0.0032(17)
    O1 0.128(2) 0.0724(16) 0.0876(18) -0.0050(15) -0.0374(16) 0.0014(13)
    O2 0.1013(19) 0.0807(17) 0.136(2) -0.0134(14) -0.0510(17) 0.0464(17)
    C18 0.0613(18) 0.073(2) 0.089(2) -0.0147(15) -0.0330(17) 0.0250(18)
    C19 0.0590(17) 0.078(2) 0.0604(17) 0.0002(15) -0.0106(14) 0.0138(15)
    Cl1A 0.121(4) 0.069(3) 0.162(8) -0.018(3) -0.027(4) -0.015(3)
    Cl2A 0.114(5) 0.116(4) 0.061(3) 0.062(4) -0.003(3) 0.007(3)
    Cl3A 0.083(3) 0.146(7) 0.064(3) 0.000(3) -0.0147(18) 0.027(3)
    Cl4B 0.124(3) 0.115(3) 0.274(7) 0.028(2) -0.125(4) -0.117(3)
    Cl5B 0.096(3) 0.252(8) 0.0563(17) 0.034(4) -0.0272(15) 0.028(3)
    Cl6B 0.0251(13) 0.075(2) 0.0773(16) -0.0025(13) -0.0156(11) -0.0275(15)
    O3 0.0395(9) 0.0604(11) 0.0696(12) 0.0093(8) -0.0186(8) -0.0206(9)
    O4 0.0446(9) 0.0845(14) 0.0543(11) 0.0062(9) -0.0178(8) -0.0291(10)
    C20 0.0333(11) 0.0433(12) 0.0435(12) -0.0024(9) -0.0130(9) -0.0005(10)
    C21 0.0441(13) 0.0605(16) 0.0550(15) 0.0020(11) -0.0213(11) -0.0107(12)
    Cl4A 0.0429(12) 0.0478(11) 0.0974(18) -0.0109(7) -0.0229(11) -0.0082(12)
    Cl5A 0.102(3) 0.165(4) 0.0475(15) -0.038(3) -0.0323(15) 0.0251(18)
    Cl6A 0.060(2) 0.075(2) 0.121(4) 0.0152(18) -0.045(2) -0.003(2)
    Cl7A 0.0516(10) 0.0767(12) 0.146(2) -0.0045(8) -0.0225(13) -0.0295(13)
    Cl8A 0.0871(13) 0.160(3) 0.0825(15) -0.0239(17) -0.0334(12) 0.0591(18)
    Cl9A 0.0466(12) 0.0750(12) 0.0865(15) 0.0172(9) -0.0047(9) -0.0106(9)
    O5 0.0487(10) 0.0748(13) 0.0735(13) 0.0149(10) -0.0203(9) -0.0066(11)
    O6 0.0810(16) 0.0876(17) 0.154(3) 0.0089(13) -0.0651(17) -0.0407(17)
    C22 0.0419(13) 0.0611(17) 0.0591(16) 0.0008(12) -0.0131(12) 0.0056(13)
    C23 0.0454(14) 0.0588(16) 0.0644(17) 0.0045(12) -0.0164(12) 0.0032(13)
    Cl7B 0.156(7) 0.118(5) 0.214(9) 0.051(4) -0.144(6) -0.083(5)
    Cl8B 0.139(4) 0.125(5) 0.112(5) 0.020(3) -0.039(3) 0.058(4)
    Cl9B 0.053(3) 0.189(7) 0.167(6) -0.035(4) 0.000(3) -0.060(5)
_geom_special_details
;
Bond distances, angles <i>etc</i>. have been calculated using the rounded
fractional coordinates. All su's are estimated from the variances of the
(full) variance-covariance matrix. The cell e.s.d.'s are taken into account in
the estimation of distances, angles and torsion angles
;
loop_
    _geom_bond_atom_site_label_1
    _geom_bond_atom_site_label_2
    _geom_bond_site_symmetry_1
    _geom_bond_site_symmetry_2
    _geom_bond_distance
    _geom_bond_publ_flag
    Cl1C C3 . . 1.728(3) no
    Cl1D C11 . . 1.603(17) no
    Cl1A C19 . . 1.772(11) no
    Cl1B C19 . . 1.735(7) no
    Cl2A C19 . . 1.742(13) no
    Cl2B C19 . . 1.770(7) no
    Cl3A C19 . . 1.729(9) no
    Cl3B C19 . . 1.767(6) no
    Cl4A C21 . . 1.828(4) no
    Cl4B C21 . . 1.690(8) no
    Cl5A C21 . . 1.735(5) no
    Cl5B C21 . . 1.807(8) no
    Cl6A C21 . . 1.732(7) no
    Cl6B C21 . . 1.773(6) no
    Cl7A C23 . . 1.784(4) no
    Cl7B C23 . . 1.688(13) no
    Cl8A C23 . . 1.739(5) no
    Cl8B C23 . . 1.803(11) no
    Cl9A C23 . . 1.775(4) no
    Cl9B C23 . . 1.703(9) no
    O1 C18 . . 1.288(5) no
    O2 C18 . . 1.189(5) no
    O1 H1B . . 0.8200 no
    O3 C20 . . 1.234(3) no
    O4 C20 . . 1.218(3) no
    O5 C22 . . 1.218(3) no
    O6 C22 . . 1.222(4) no
    N1 C17 . . 1.502(3) no
    N1 C14 . . 1.499(3) no
    N1 C7 . . 1.530(3) no
    N2 C16 . . 1.481(3) no
    N2 C15 . . 1.478(4) no
    N1 H1A . . 0.9100 no
    N2 H2B . . 0.9000 no
    N2 H2A . . 0.9000 no
    C1 C2 . . 1.381(4) no
    C1 C6 . . 1.383(4) no
    C2 C3 . . 1.370(4) no
    C3 C4 . . 1.379(6) no
    C4 C5 . . 1.376(4) no
    C5 C6 . . 1.387(4) no
    C6 C7 . . 1.513(3) no
    C7 C8 . . 1.513(3) no
    C8 C9 . . 1.385(4) no
    C8 C13 . . 1.388(3) no
    C9 C10 . . 1.385(4) no
    C10 C11 . . 1.373(5) no
    C11 C12 . . 1.366(6) no
    C12 C13 . . 1.388(4) no
    C14 C15 . . 1.514(3) no
    C16 C17 . . 1.510(3) no
    C1 H1 . . 0.9300 no
    C2 H2 . . 0.9300 no
    C3 H1D . . 0.9200 no
    C4 H4 . . 0.9300 no
    C5 H5 . . 0.9300 no
    C7 H7 . . 0.9800 no
    C9 H9 . . 0.9300 no
    C10 H10 . . 0.9300 no
    C11 H1C . . 0.93(6) no
    C12 H12 . . 0.9300 no
    C13 H13 . . 0.9300 no
    C14 H14B . . 0.9700 no
    C14 H14A . . 0.9700 no
    C15 H15B . . 0.9700 no
    C15 H15A . . 0.9700 no
    C16 H16A . . 0.9700 no
    C16 H16B . . 0.9700 no
    C17 H17B . . 0.9700 no
    C17 H17A . . 0.9700 no
    C18 C19 . . 1.535(5) no
    C20 C21 . . 1.563(4) no
    C22 C23 . . 1.558(4) no
loop_
    _geom_angle_atom_site_label_1
    _geom_angle_atom_site_label_2
    _geom_angle_atom_site_label_3
    _geom_angle_site_symmetry_1
    _geom_angle_site_symmetry_2
    _geom_angle_site_symmetry_3
    _geom_angle
    _geom_angle_publ_flag
    C18 O1 H1B . . . 110.00 no
    C7 N1 C17 . . . 111.81(16) no
    C14 N1 C17 . . . 108.77(17) no
    C7 N1 C14 . . . 110.75(17) no
    C15 N2 C16 . . . 111.02(19) no
    C17 N1 H1A . . . 109.00 no
    C7 N1 H1A . . . 108.00 no
    C14 N1 H1A . . . 108.00 no
    C16 N2 H2A . . . 109.00 no
    C16 N2 H2B . . . 109.00 no
    H2A N2 H2B . . . 108.00 no
    C15 N2 H2B . . . 109.00 no
    C15 N2 H2A . . . 109.00 no
    C2 C1 C6 . . . 121.3(3) no
    C1 C2 C3 . . . 119.0(3) no
    C2 C3 C4 . . . 121.0(3) no
    Cl1C C3 C4 . . . 120.7(2) no
    Cl1C C3 C2 . . . 118.3(3) no
    C3 C4 C5 . . . 119.6(3) no
    C4 C5 C6 . . . 120.5(3) no
    C1 C6 C5 . . . 118.6(2) no
    C1 C6 C7 . . . 118.4(2) no
    C5 C6 C7 . . . 123.0(2) no
    N1 C7 C6 . . . 111.45(17) no
    C6 C7 C8 . . . 112.71(17) no
    N1 C7 C8 . . . 111.75(17) no
    C7 C8 C9 . . . 123.6(2) no
    C9 C8 C13 . . . 119.0(2) no
    C7 C8 C13 . . . 117.3(3) no
    C8 C9 C10 . . . 120.3(2) no
    C9 C10 C11 . . . 120.4(3) no
    Cl1D C11 C12 . . . 131.9(6) no
    Cl1D C11 C10 . . . 107.6(6) no
    C10 C11 C12 . . . 119.5(3) no
    C11 C12 C13 . . . 121.0(3) no
    C8 C13 C12 . . . 119.8(3) no
    N1 C14 C15 . . . 110.6(2) no
    N2 C15 C14 . . . 110.7(2) no
    N2 C16 C17 . . . 110.42(19) no
    N1 C17 C16 . . . 110.10(19) no
    C2 C1 H1 . . . 119.00 no
    C6 C1 H1 . . . 119.00 no
    C3 C2 H2 . . . 121.00 no
    C1 C2 H2 . . . 120.00 no
    C2 C3 H1D . . . 119.00 no
    C4 C3 H1D . . . 120.00 no
    C5 C4 H4 . . . 120.00 no
    C3 C4 H4 . . . 120.00 no
    C4 C5 H5 . . . 120.00 no
    C6 C5 H5 . . . 120.00 no
    N1 C7 H7 . . . 107.00 no
    C6 C7 H7 . . . 107.00 no
    C8 C7 H7 . . . 107.00 no
    C10 C9 H9 . . . 120.00 no
    C8 C9 H9 . . . 120.00 no
    C9 C10 H10 . . . 120.00 no
    C11 C10 H10 . . . 120.00 no
    C12 C11 H1C . . . 114(4) no
    C10 C11 H1C . . . 127(4) no
    C11 C12 H12 . . . 119.00 no
    C13 C12 H12 . . . 120.00 no
    C12 C13 H13 . . . 120.00 no
    C8 C13 H13 . . . 120.00 no
    N1 C14 H14A . . . 110.00 no
    C15 C14 H14A . . . 109.00 no
    C15 C14 H14B . . . 110.00 no
    N1 C14 H14B . . . 110.00 no
    H14A C14 H14B . . . 108.00 no
    N2 C15 H15B . . . 110.00 no
    C14 C15 H15A . . . 109.00 no
    C14 C15 H15B . . . 110.00 no
    H15A C15 H15B . . . 108.00 no
    N2 C15 H15A . . . 110.00 no
    N2 C16 H16B . . . 110.00 no
    C17 C16 H16A . . . 110.00 no
    N2 C16 H16A . . . 110.00 no
    H16A C16 H16B . . . 108.00 no
    C17 C16 H16B . . . 110.00 no
    N1 C17 H17A . . . 110.00 no
    N1 C17 H17B . . . 110.00 no
    C16 C17 H17B . . . 110.00 no
    H17A C17 H17B . . . 108.00 no
    C16 C17 H17A . . . 110.00 no
    O1 C18 C19 . . . 110.2(3) no
    O2 C18 C19 . . . 122.1(3) no
    O1 C18 O2 . . . 127.6(4) no
    Cl1B C19 Cl2B . . . 110.1(4) no
    Cl1B C19 Cl3B . . . 109.5(4) no
    Cl2B C19 Cl3B . . . 109.3(4) no
    Cl2B C19 C18 . . . 106.4(3) no
    Cl1B C19 C18 . . . 106.7(3) no
    Cl1A C19 C18 . . . 109.9(5) no
    Cl2A C19 C18 . . . 116.1(5) no
    Cl3A C19 C18 . . . 103.2(7) no
    Cl1A C19 Cl2A . . . 108.3(6) no
    Cl1A C19 Cl3A . . . 108.3(7) no
    Cl2A C19 Cl3A . . . 110.7(5) no
    Cl3B C19 C18 . . . 114.8(5) no
    O3 C20 O4 . . . 128.7(2) no
    O3 C20 C21 . . . 113.0(2) no
    O4 C20 C21 . . . 118.3(2) no
    Cl4B C21 Cl5B . . . 109.1(5) no
    Cl4B C21 Cl6B . . . 111.0(4) no
    Cl4B C21 C20 . . . 114.3(3) no
    Cl5B C21 Cl6B . . . 105.5(4) no
    Cl5B C21 C20 . . . 103.6(3) no
    Cl6B C21 C20 . . . 112.6(2) no
    Cl4A C21 C20 . . . 104.9(2) no
    Cl5A C21 C20 . . . 112.1(3) no
    Cl6A C21 C20 . . . 115.9(3) no
    Cl4A C21 Cl5A . . . 107.8(3) no
    Cl4A C21 Cl6A . . . 106.1(3) no
    Cl5A C21 Cl6A . . . 109.6(4) no
    O5 C22 O6 . . . 127.3(3) no
    O5 C22 C23 . . . 116.3(2) no
    O6 C22 C23 . . . 116.5(3) no
    Cl7A C23 Cl8A . . . 108.5(3) no
    Cl7A C23 Cl9A . . . 105.8(2) no
    Cl7A C23 C22 . . . 109.7(2) no
    Cl8A C23 Cl9A . . . 110.3(3) no
    Cl8A C23 C22 . . . 110.3(2) no
    Cl9A C23 C22 . . . 112.1(2) no
    Cl7B C23 C22 . . . 113.7(5) no
    Cl8B C23 C22 . . . 100.1(4) no
    Cl9B C23 C22 . . . 111.2(3) no
    Cl7B C23 Cl8B . . . 108.9(6) no
    Cl7B C23 Cl9B . . . 114.1(6) no
    Cl8B C23 Cl9B . . . 107.7(6) no
loop_
    _geom_torsion_atom_site_label_1
    _geom_torsion_atom_site_label_2
    _geom_torsion_atom_site_label_3
    _geom_torsion_atom_site_label_4
    _geom_torsion_site_symmetry_1
    _geom_torsion_site_symmetry_2
    _geom_torsion_site_symmetry_3
    _geom_torsion_site_symmetry_4
    _geom_torsion
    _geom_torsion_publ_flag
    C17 N1 C14 C15 . . . . -58.3(3) no
    C14 N1 C7 C8 . . . . -58.7(2) no
    C17 N1 C7 C8 . . . . 179.79(17) no
    C14 N1 C17 C16 . . . . 59.2(2) no
    C14 N1 C7 C6 . . . . 174.17(19) no
    C7 N1 C17 C16 . . . . -178.22(18) no
    C7 N1 C14 C15 . . . . 178.4(2) no
    C17 N1 C7 C6 . . . . 52.7(2) no
    C16 N2 C15 C14 . . . . -56.4(3) no
    C15 N2 C16 C17 . . . . 57.4(3) no
    C2 C1 C6 C7 . . . . -177.0(2) no
    C6 C1 C2 C3 . . . . 0.2(4) no
    C2 C1 C6 C5 . . . . -0.1(4) no
    C1 C2 C3 Cl1C . . . . 178.9(2) no
    C1 C2 C3 C4 . . . . -0.2(4) no
    Cl1C C3 C4 C5 . . . . -179.0(2) no
    C2 C3 C4 C5 . . . . 0.1(4) no
    C3 C4 C5 C6 . . . . 0.0(4) no
    C4 C5 C6 C1 . . . . -0.1(4) no
    C4 C5 C6 C7 . . . . 176.8(2) no
    C5 C6 C7 C8 . . . . -54.2(3) no
    C1 C6 C7 C8 . . . . 122.6(2) no
    C5 C6 C7 N1 . . . . 72.4(3) no
    C1 C6 C7 N1 . . . . -110.8(2) no
    C6 C7 C8 C9 . . . . 85.5(3) no
    N1 C7 C8 C9 . . . . -40.9(3) no
    N1 C7 C8 C13 . . . . 142.5(2) no
    C6 C7 C8 C13 . . . . -91.1(2) no
    C9 C8 C13 C12 . . . . -0.7(4) no
    C7 C8 C13 C12 . . . . 176.1(2) no
    C13 C8 C9 C10 . . . . 0.0(4) no
    C7 C8 C9 C10 . . . . -176.6(2) no
    C8 C9 C10 C11 . . . . 0.5(4) no
    C9 C10 C11 C12 . . . . -0.3(4) no
    C10 C11 C12 C13 . . . . -0.4(4) no
    C11 C12 C13 C8 . . . . 0.9(4) no
    N1 C14 C15 N2 . . . . 57.3(3) no
    N2 C16 C17 N1 . . . . -59.0(3) no
    O1 C18 C19 Cl1B . . . . 58.1(4) no
    O1 C18 C19 Cl2B . . . . -59.4(4) no
    O1 C18 C19 Cl3B . . . . 179.6(4) no
    O2 C18 C19 Cl1B . . . . -121.0(4) no
    O2 C18 C19 Cl2B . . . . 121.5(4) no
    O2 C18 C19 Cl3B . . . . 0.4(5) no
    O3 C20 C21 Cl4B . . . . -45.2(5) no
    O3 C20 C21 Cl5B . . . . 73.4(4) no
    O3 C20 C21 Cl6B . . . . -173.0(2) no
    O4 C20 C21 Cl4B . . . . 135.6(5) no
    O4 C20 C21 Cl5B . . . . -105.8(4) no
    O4 C20 C21 Cl6B . . . . 7.7(3) no
    O5 C22 C23 Cl7A . . . . -26.7(3) no
    O5 C22 C23 Cl8A . . . . 92.7(3) no
    O5 C22 C23 Cl9A . . . . -144.0(2) no
    O6 C22 C23 Cl7A . . . . 154.0(3) no
    O6 C22 C23 Cl8A . . . . -86.7(3) no
    O6 C22 C23 Cl9A . . . . 36.7(3) no
loop_
    _geom_hbond_atom_site_label_D
    _geom_hbond_atom_site_label_H
    _geom_hbond_atom_site_label_A
    _geom_hbond_site_symmetry_A
    _geom_hbond_distance_DH
    _geom_hbond_distance_HA
    _geom_hbond_distance_DA
    _geom_hbond_angle_DHA
    _geom_hbond_publ_flag
    N1 H1A O3 . 0.91 1.78 2.685(3) 172 yes
    O1 H1B O6 1_556 0.82 1.74 2.560(4) 178 yes
    N2 H2A Cl6B 2_755 0.90 2.74 3.299(5) 121 yes
    N2 H2A O4 2_755 0.90 1.84 2.716(3) 162 yes
    N2 H2B O5 2_665 0.90 1.84 2.710(3) 161 yes
    C7 H7 O2 2_666 0.98 2.47 3.435(4) 167 yes
    C9 H9 O3 . 0.93 2.39 3.270(3) 157 yes
    C14 H14B O6 2_665 0.97 2.42 3.323(4) 156 yes
    C15 H15B Cl7A 2_765 0.97 2.79 3.526(5) 133 yes
_iucr_refine_instructions_details
;
TITL CK-1 in P-1
CELL  0.71073   9.7459  13.0960  13.7248   88.317   73.127   77.169
ZERR     2.00   0.0022   0.0030   0.0031    0.003    0.003    0.003
LATT   1
SFAC  C    H    N    O    CL
UNIT  46   44   4    12   20
MERG   2
DFIX  1.75  0.01 C19 CL1A
DFIX  1.75  0.01 C19 CL2A
DFIX  1.75  0.01 C19 CL3A
DFIX  1.75  0.01 C19 CL1B
DFIX  1.75  0.01 C19 CL2B
DFIX  1.75  0.01 C19 CL3B
DFIX  2.85  0.01 CL1A CL3A
DFIX  2.85  0.01 CL1A CL2A
DFIX  2.85  0.01 CL2A CL3A
DFIX  2.85  0.01 CL1B CL3B
DFIX  2.85  0.01 CL1B CL2B
DFIX  2.85  0.01 CL2B CL3B
DFIX  1.75  0.01 C21 CL4A
DFIX  1.75  0.01 C21 CL5A
DFIX  1.75  0.01 C21 CL6A
DFIX  1.75  0.01 C21 CL4B
DFIX  1.75  0.01 C21 CL5B
DFIX  1.75  0.01 C21 CL6B
DFIX  2.85  0.01 CL4A CL6A
DFIX  2.85  0.01 CL4A CL5A
DFIX  2.85  0.01 CL5A CL6A
DFIX  2.85  0.01 CL4B CL6B
DFIX  2.85  0.01 CL4B CL5B
DFIX  2.85  0.01 CL5B CL6B
DFIX  1.75  0.01 C23 CL7A
DFIX  1.75  0.01 C23 CL8A
DFIX  1.75  0.01 C23 CL9A
DFIX  1.75  0.01 C23 CL7B
DFIX  1.75  0.01 C23 CL8B
DFIX  1.75  0.01 C23 CL9B
DFIX  2.85  0.01 CL7A CL9A
DFIX  2.85  0.01 CL7A CL8A
DFIX  2.85  0.01 CL8A CL9A
DFIX  2.85  0.01 CL7B CL9B
DFIX  2.85  0.01 CL7B CL8B
DFIX  2.85  0.01 CL8B CL9B
DFIX  0.93 0.01 C11 H1C
DFIX  0.93 0.01 C3  H1D
FMAP   2
PLAN    5
ACTA
LIST   4
L.S.   33
WGHT    0.049600    0.791300
FVAR       0.14228   0.91462   0.41352   0.49693   0.65335
C1    1    0.363613    0.243590    0.427472    11.00000    0.04809    0.05623 =
         0.04278   -0.00124   -0.01024   -0.01205
AFIX  43
H1    2    0.302331    0.280587    0.391440    11.00000   -1.20000
AFIX   0
C2    1    0.304102    0.192182    0.513252    11.00000    0.06192    0.06606 =
         0.05325   -0.00319   -0.00072   -0.02327
AFIX  43
H2    2    0.203812    0.194160    0.534834    11.00000   -1.20000
AFIX   0
C3    1    0.395171    0.138185    0.566099    11.00000    0.08192    0.04227 =
         0.04463    0.00171    0.00099   -0.00828
C4    1    0.544141    0.134444    0.534547    11.00000    0.08002    0.05798 =
         0.05218    0.00858   -0.01863    0.00588
AFIX  43
H4    2    0.604849    0.097492    0.570995    11.00000   -1.20000
AFIX   0
C5    1    0.602368    0.185744    0.448785    11.00000    0.04967    0.05386 =
         0.05096    0.00109   -0.01029    0.00121
AFIX  43
H5    2    0.702803    0.183240    0.427324    11.00000   -1.20000
AFIX   0
C6    1    0.512559    0.241144    0.394086    11.00000    0.04233    0.03687 =
         0.03400   -0.00725   -0.00682   -0.00525
C7    1    0.568887    0.303622    0.302551    11.00000    0.03663    0.03674 =
         0.03666   -0.00561   -0.00751    0.00035
AFIX  13
H7    2    0.482529    0.343697    0.284653    11.00000   -1.20000
AFIX   0
C8    1    0.649148    0.382325    0.325205    11.00000    0.04847    0.03665 =
         0.03543   -0.00358   -0.00651   -0.00762
C9    1    0.796942    0.358204    0.319829    11.00000    0.05104    0.04746 =
         0.06244   -0.01409   -0.01356   -0.00824
AFIX  43
H9    2    0.853469    0.291384    0.297907    11.00000   -1.20000
AFIX   0
C10   1    0.860986    0.433077    0.346929    11.00000    0.06160    0.07289 =
         0.06156   -0.00951   -0.01277   -0.02686
AFIX  43
H10   2    0.960484    0.416380    0.342619    11.00000   -1.20000
AFIX   0
C11   1    0.778610    0.531766    0.380111    11.00000    0.08843    0.06281 =
         0.05623   -0.01142   -0.00694   -0.03369
C12   1    0.632599    0.556018    0.385883    11.00000    0.09234    0.03967 =
         0.05858   -0.01110   -0.00468   -0.01328
AFIX  43
H12   2    0.576653    0.622762    0.408746    11.00000   -1.20000
AFIX   0
C13   1    0.566641    0.482466    0.358112    11.00000    0.06214    0.04180 =
         0.04605   -0.00420   -0.00597   -0.00378
AFIX  43
H13   2    0.467468    0.500213    0.361539    11.00000   -1.20000
AFIX   0
C14   1    0.704315    0.294652    0.117455    11.00000    0.04807    0.05347 =
         0.03891    0.00181   -0.00827   -0.01474
AFIX  23
H14A  2    0.756993    0.344925    0.130645    11.00000   -1.20000
H14B  2    0.616162    0.333186    0.102311    11.00000   -1.20000
AFIX   0
C15   1    0.800256    0.223810    0.026830    11.00000    0.04715    0.07626 =
         0.03879   -0.00657   -0.00339   -0.01619
AFIX  23
H15A  2    0.823582    0.265463   -0.032850    11.00000   -1.20000
H15B  2    0.891767    0.189363    0.039933    11.00000   -1.20000
AFIX   0
C16   1    0.680847    0.082204    0.098301    11.00000    0.04310    0.04682 =
         0.05155   -0.01275   -0.01554   -0.00185
AFIX  23
H16A  2    0.767952    0.043686    0.114786    11.00000   -1.20000
H16B  2    0.628745    0.031961    0.084225    11.00000   -1.20000
AFIX   0
C17   1    0.583128    0.153475    0.187799    11.00000    0.04042    0.04126 =
         0.04189   -0.00535   -0.01098   -0.00699
AFIX  23
H17A  2    0.494020    0.189789    0.172507    11.00000   -1.20000
H17B  2    0.555526    0.112145    0.247174    11.00000   -1.20000
AFIX   0
C18   1    0.764071    0.466349    0.769016    11.00000    0.06128    0.07303 =
         0.08879    0.02500   -0.03299   -0.01468
C19   1    0.813741    0.355205    0.720213    11.00000    0.05899    0.07813 =
         0.06036    0.01384   -0.01057    0.00018
C20   1    1.024355    0.052581    0.199804    11.00000    0.03331    0.04328 =
         0.04350   -0.00052   -0.01303   -0.00236
C21   1    1.146395    0.055075    0.252070    11.00000    0.04409    0.06054 =
         0.05500   -0.01072   -0.02132    0.00196
C22   1    0.625281    0.713678   -0.002908    11.00000    0.04194    0.06111 =
         0.05906    0.00564   -0.01308    0.00082
C23   1    0.767955    0.688245    0.031153    11.00000    0.04541    0.05878 =
         0.06440    0.00316   -0.01639    0.00452
N1    3    0.662367    0.231915    0.210154    11.00000    0.03245    0.04016 =
         0.03460   -0.00371   -0.00846   -0.00415
AFIX  13
H1A   2    0.746058    0.196565    0.223583    11.00000   -1.20000
AFIX   0
N2    3    0.724726    0.144020    0.006971    11.00000    0.03823    0.06554 =
         0.03867   -0.01526   -0.00936    0.00350
AFIX  23
H2A   2    0.785075    0.100803   -0.045171    11.00000   -1.20000
H2B   2    0.644311    0.175791   -0.011037    11.00000   -1.20000
AFIX   0
O1    4    0.734834    0.462217    0.866593    11.00000    0.12788    0.07236 =
         0.08760    0.00138   -0.03744   -0.00498
AFIX 147
H1B   2    0.694742    0.520898    0.892596    11.00000   -1.50000
AFIX   0
O2    4    0.754509    0.542269    0.719697    11.00000    0.10134    0.08075 =
         0.13647    0.04640   -0.05104   -0.01343
O3    4    0.905488    0.111713    0.242802    11.00000    0.03951    0.06041 =
         0.06957   -0.02059   -0.01857    0.00931
O4    4    1.055665   -0.005728    0.125323    11.00000    0.04458    0.08452 =
         0.05430   -0.02913   -0.01779    0.00621
O5    4    0.541071    0.797515    0.027948    11.00000    0.04867    0.07479 =
         0.07354   -0.00665   -0.02030    0.01489
O6    4    0.609584    0.647149   -0.056747    11.00000    0.08096    0.08763 =
         0.15447   -0.04065   -0.06511    0.00891
PART    1
CL1C  5    0.318401    0.076257    0.674506    21.00000    0.13427    0.07342 =
         0.06792    0.02940    0.01876   -0.00272
PART    2
CL1D  5    0.876153    0.590632    0.424927   -21.00000    0.13833    0.08367 =
         0.12194   -0.04327    0.02812   -0.05698
PART    1
CL1A  5    0.663381    0.292962    0.750780    31.00000    0.12081    0.06922 =
         0.16222   -0.01473   -0.02733   -0.01793
CL2A  5    0.960025    0.272797    0.751907    31.00000    0.11402    0.11641 =
         0.06116    0.00711   -0.00318    0.06171
CL3A  5    0.860335    0.377109    0.591083    31.00000    0.08328    0.14556 =
         0.06379    0.02734   -0.01466   -0.00013
PART    2
CL1B  5    0.671723    0.292112    0.772491   -31.00000    0.08651    0.09213 =
         0.10281    0.00100   -0.00977   -0.04058
CL2B  5    0.971804    0.293648    0.756132   -31.00000    0.05018    0.12469 =
         0.08047    0.03875   -0.01108    0.00977
CL3B  5    0.856118    0.349818    0.586032   -31.00000    0.16557    0.12978 =
         0.05812    0.00322   -0.02791    0.02589
PART    1
CL4A  5    1.170380    0.189943    0.241292    41.00000    0.04293    0.04779 =
         0.09737   -0.00818   -0.02289   -0.01095
CL5A  5    1.091714    0.029374    0.380554    41.00000    0.10152    0.16491 =
         0.04748    0.02512   -0.03235   -0.03764
CL6A  5    1.318002   -0.023833    0.194561    41.00000    0.06007    0.07508 =
         0.12107   -0.00336   -0.04549    0.01521
PART    2
CL4B  5    1.155375    0.176757    0.283328   -41.00000    0.12385    0.11502 =
         0.27399   -0.11664   -0.12533    0.02828
CL5B  5    1.093632   -0.015258    0.367181   -41.00000    0.09587    0.25191 =
         0.05630    0.02757   -0.02725    0.03392
CL6B  5    1.321793   -0.017993    0.181477   -41.00000    0.02506    0.07454 =
         0.07734   -0.02751   -0.01560   -0.00249
PART    1
CL7A  5    0.814407    0.807148    0.056416    51.00000    0.05160    0.07673 =
         0.14603   -0.02953   -0.02249   -0.00451
CL8A  5    0.740965    0.617683    0.141926    51.00000    0.08711    0.15974 =
         0.08245    0.05914   -0.03345   -0.02389
CL9A  5    0.921842    0.618780   -0.065706    51.00000    0.04657    0.07498 =
         0.08650   -0.01063   -0.00470    0.01718
PART    2
CL7B  5    0.784616    0.785542    0.101976   -51.00000    0.15553    0.11799 =
         0.21433   -0.08335   -0.14369    0.05090
CL8B  5    0.734947    0.579226    0.111144   -51.00000    0.13864    0.12454 =
         0.11205    0.05799   -0.03908    0.02009
CL9B  5    0.919081    0.643149   -0.069210   -51.00000    0.05328    0.18865 =
         0.16658   -0.05987   -0.00021   -0.03499
PART    1
H1C   2    0.811891    0.587027    0.400135    21.00000   -1.20000
PART    2
H1D   2   10.356440   10.104047   10.623413   -21.00000   -1.20000
HKLF    4
REM  CK-1 in P-1
REM R1 =  0.0467 for   5186 Fo > 4sig(Fo)  and  0.0659 for all   7039 data
REM    468 parameters refined using     38 restraints
END
WGHT      0.0496      0.7913
REM Highest difference peak  0.401,  deepest hole -0.328,  1-sigma level  0.043
Q1    1   0.4156  0.0544  0.6638  11.00000  0.05    0.40
Q2    1   0.8365  0.5679  0.0610  11.00000  0.05    0.34
Q3    1   0.3366  0.1267  0.7080  11.00000  0.05    0.32
Q4    1   0.8823  0.5976  0.0036  11.00000  0.05    0.30
Q5    1   1.0651  0.1463  0.3622  11.00000  0.05    0.29
;
data_global
_journal_date_recd_electronic     2012-06-17
_journal_date_accepted     2012-08-06
_journal_name_full     'Acta Crystallographica, Section E'
_journal_year     2012
_journal_volume     68
_journal_issue      9
_journal_page_first     o2695
_journal_page_last     o2696
_journal_paper_category     QO
_journal_paper_doi     10.1107/S1600536812034794
_journal_coeditor_code     FJ2574
_publ_contact_author_name     'Hongqi Li'
_publ_contact_author_address
; Key Laboratory of Science & Technology of Eco-Textile, Ministry of Education,
  College of Chemistry, Chemical Engineering & Biotechnology,
  Donghua University,
  Shanghai 201620,
  People's Republic of China
;
_publ_contact_author_email     hongqili@dhu.edu.cn
_publ_contact_author_fax     '8621 6779 2608'
_publ_contact_author_phone     '8621 6779 2594'
_publ_section_title
;\
1-[(4-Chlorophenyl)(phenyl)methyl]piperazine-1,4-diium bis(trichloroacetate)--\
trichloroacetic acid (1/1)
;
loop_
    _publ_author_name
    _publ_author_footnote
    _publ_author_address
    'Song, Yanxi' .
; School of Environmental Science and Engineering,
  Donghua University,
  Shanghai 201620,
  People's Repulic of China
;
    'Chidan Kumar, C. S.' .
; Department of Chemistry,
Alva's Institute of Engineering & Technology,
Shobhavana Campus, Mijar,
Moodbidri 574 225,
South Canara District,
Karnataka,
India
;
    'Akkurt, Mehmet' .
; Department of Physics, Faculty of Sciences,
  Erciyes University, 38039 Kayseri,
  Turkey
;
    'Chandraju, S.' .
;
  Department of Sugar Technology,
  University of Mysore, Sir. M.V. PG Center,
  Tubinakere 571 402,
  India
;
    'Li, Hongqi' .
; Key Laboratory of Science & Technology of Eco-Textiles,
 Ministry of Education,
  College of Chemistry, Chemical Engineering & Biotechnology,
  Donghua University,
  Shanghai 201620,
  People's Repulic of China
;
