# Supplementary material for: 1-[(4-Chloro­phen­yl)(phen­yl)meth­yl]piperazine-1,4-diium bis­(trichloro­acetate)–trichloro­acetic acid (1/1)
Source: Acta Crystallogr Sect E Struct Rep Online. 2012 Aug 11;68(Pt 9):o2695–6. doi: 10.1107/S1600536812034794 (PMC3435716; doi:10.1107/S1600536812034794)
Supplement: Supplementary file 2 [file e-68-o2695-Isup2.hkl]

# 
# h,k,l, Fc-squared, Fo-squared, sigma(Fo-squared) and status flag 
# 
data_I
_shelx_title ' CK-1 in P-1' 
_shelx_refln_list_code          4 
_shelx_F_calc_maximum      226.29 
_exptl_crystal_F_000       784.00 
_reflns_d_resolution_high  0.7766 
 
loop_ 
 _symmetry_equiv_pos_as_xyz 
 'x, y, z' 
 '-x, -y, -z' 
 
_cell_length_a     9.7459 
_cell_length_b    13.0960 
_cell_length_c    13.7248 
_cell_angle_alpha  88.317 
_cell_angle_beta   73.127 
_cell_angle_gamma  77.169 
 
_shelx_F_squared_multiplier     1.000 
 
loop_ 
 _refln_index_h 
 _refln_index_k 
 _refln_index_l 
 _refln_F_squared_calc 
 _refln_F_squared_meas 
 _refln_F_squared_sigma 
 _refln_observed_status 
   1   0   0       13.81       10.87      0.99 o 
   2   0   0    12205.73    11146.99    119.54 o 
   3   0   0     1279.79     1220.65     10.19 o 
   4   0   0      797.77      923.65      8.55 o 
   5   0   0      335.23      325.73      7.16 o 
   6   0   0       85.25       94.87      3.49 o 
   7   0   0       89.77       71.72      9.63 o 
   8   0   0      425.10      459.92      8.73 o 
   9   0   0        5.67        5.68      2.10 o 
  10   0   0        1.67        4.94      2.47 o 
  11   0   0        0.42        0.99      2.96 o 
 -11   1   0       51.73       63.72      6.92 o 
 -10   1   0       81.71       84.42      5.06 o 
  -9   1   0        3.74        0.74      1.75 o 
  -8   1   0      382.12      358.42      8.03 o 
  -7   1   0       40.72       38.53      4.45 o 
  -6   1   0     1095.74      999.80     17.29 o 
  -5   1   0      763.67      909.40     15.31 o 
  -4   1   0     3166.15     3018.67     35.07 o 
  -3   1   0      273.43      328.49      6.92 o 
  -2   1   0     4415.72     4454.64     45.94 o 
  -1   1   0        1.07        1.98      0.49 o 
   1   1   0      101.70       89.90      1.14 o 
   2   1   0      319.69      433.73      3.71 o 
   3   1   0     2732.37     2867.97     18.15 o 
   4   1   0        0.46        5.94      1.05 o 
   5   1   0     1010.93      934.50      8.06 o 
   6   1   0      275.29      279.93      5.59 o 
   7   1   0      293.41      287.09     11.61 o 
   8   1   0      274.66      288.24      6.99 o 
   9   1   0       10.56       12.64      2.45 o 
  10   1   0      412.43      396.17     13.34 o 
  11   1   0        3.90        5.43      3.46 o 
 -11   2   0       17.74       19.26      4.45 o 
 -10   2   0       16.70       23.28      3.30 o 
  -9   2   0      279.17      265.94      7.50 o 
  -8   2   0      134.26      126.46      6.92 o 
  -7   2   0     1170.40     1221.59     21.24 o 
  -6   2   0      403.41      390.73     10.37 o 
  -5   2   0     6639.30     6537.23     70.64 o 
  -4   2   0     1057.60     1044.26     15.81 o 
  -3   2   0      223.78      214.88      5.43 o 
  -2   2   0      737.22      605.12      9.39 o 
  -1   2   0     5239.04     5444.35     46.19 o 
   1   2   0      307.34      331.71      3.84 o 
   2   2   0     3388.85     3167.30     19.49 o 
   3   2   0     1137.49     1181.51      8.84 o 
   4   2   0     1775.14     1693.13     12.35 o 
   5   2   0       99.79       99.68      3.98 o 
   6   2   0      764.58      834.11      9.13 o 
   7   2   0      991.73      982.27     12.57 o 
   8   2   0      101.76      106.37      4.36 o 
   9   2   0        0.77        2.96      1.90 o 
  10   2   0       47.43       34.58      5.43 o 
  11   2   0      104.01      105.71      7.90 o 
 -11   3   0       47.86       37.54      5.93 o 
 -10   3   0        0.92        4.45      2.45 o 
  -9   3   0       82.51       92.37      6.42 o 
  -8   3   0        0.19        4.94      2.96 o 
  -7   3   0      117.99      125.47      6.92 o 
  -6   3   0      174.47      150.66      6.92 o 
  -5   3   0       83.09       79.04      4.94 o 
  -4   3   0      342.50      383.82      8.89 o 
  -3   3   0     4782.34     4696.69     51.37 o 
  -2   3   0       30.13       23.72      1.48 o 
  -1   3   0     6136.32     6273.41     46.71 o 
   0   3   0     1792.76     1794.11     20.75 o 
   1   3   0     2426.85     2456.03     27.66 o 
   2   3   0     2546.71     2526.01     29.61 o 
   3   3   0     4646.89     4586.44     28.42 o 
   4   3   0     4639.70     4516.91     28.61 o 
   5   3   0     2623.66     2688.49     18.91 o 
   6   3   0       12.23       11.38      1.43 o 
   7   3   0      182.95      159.41      4.71 o 
   8   3   0       42.88       42.27      4.69 o 
   9   3   0       42.67       55.19      4.45 o 
  10   3   0       11.50        9.39      3.95 o 
  11   3   0       39.29       37.54      5.93 o 
 -10   4   0        4.76        5.93      3.46 o 
  -9   4   0      172.87      165.97      8.89 o 
  -8   4   0       22.21       21.73      3.95 o 
  -7   4   0      917.36      842.22     17.78 o 
  -6   4   0      513.48      500.89     12.35 o 
  -5   4   0       21.33       34.58      3.46 o 
  -4   4   0      697.09      694.53     13.34 o 
  -3   4   0     1610.77     1517.78     13.17 o 
  -2   4   0      314.17      314.69      4.38 o 
  -1   4   0     4703.90     4912.69     36.67 o 
   0   4   0      161.15      135.84      3.95 o 
   2   4   0      193.66      250.92      4.36 o 
   3   4   0      366.71      375.68      4.65 o 
   4   4   0      241.92      253.36      3.89 o 
   5   4   0      154.14      203.22     10.29 o 
   6   4   0      722.71      720.89      9.59 o 
   7   4   0      464.96      454.08      6.43 o 
   8   4   0       53.87       61.86      3.66 o 
   9   4   0        1.65        0.74      2.22 o 
  10   4   0       12.18       10.37      3.95 o 
  11   4   0       58.36       67.18      7.41 o 
 -10   5   0        0.55        1.48      3.46 o 
  -9   5   0        0.47        4.45      3.46 o 
  -8   5   0       31.51       19.26      3.95 o 
  -7   5   0      269.98      262.30      9.88 o 
  -6   5   0       30.40       21.24      3.46 o 
  -5   5   0       57.37       57.30      4.94 o 
  -4   5   0     1025.82     1042.78     17.78 o 
  -3   5   0     1878.98     1874.90     21.24 o 
  -2   5   0      103.40      143.75      3.95 o 
  -1   5   0     1262.96     1356.76     13.09 o 
   0   5   0     1311.59     1333.23     17.78 o 
   1   5   0      694.59      753.80     12.35 o 
   2   5   0      235.07      236.12      6.42 o 
   3   5   0     1955.09     2137.03     19.38 o 
   4   5   0        2.00        4.19      1.22 o 
   5   5   0        0.55        3.61      1.02 o 
   6   5   0       25.01       37.07      2.28 o 
   7   5   0        1.71        3.29      1.43 o 
   8   5   0      185.42      191.76      5.76 o 
   9   5   0      202.81      199.56      9.39 o 
  10   5   0        1.53        4.94      3.46 o 
  11   5   0        0.61        0.99      3.95 o 
  -9   6   0        7.91        7.41      3.46 o 
  -8   6   0        3.48        1.48      2.96 o 
  -7   6   0      207.88      180.30      8.89 o 
  -6   6   0      122.26      122.01      6.92 o 
  -5   6   0     1542.04     1524.89     24.70 o 
  -4   6   0        1.69       -0.49      1.98 o 
  -3   6   0        4.26        9.26      1.27 o 
  -2   6   0      337.57      349.12      5.69 o 
  -1   6   0     1265.56     1187.38     12.37 o 
   0   6   0      935.40      942.01     14.82 o 
   1   6   0     1119.60     1137.13     17.29 o 
   2   6   0      450.14      468.78     10.37 o 
   3   6   0     2199.43     2267.33     29.64 o 
   4   6   0      149.96      139.88      3.32 o 
   5   6   0       32.48       25.88      1.82 o 
   6   6   0       42.89       53.94      2.47 o 
   7   6   0       11.46        9.59      1.71 o 
   8   6   0      480.54      512.04      7.59 o 
   9   6   0        0.58        1.48      2.96 o 
  10   6   0       52.47       50.39      5.93 o 
  11   6   0        2.89        6.42      3.95 o 
  -9   7   0       35.84       36.55      5.93 o 
  -8   7   0        4.80       11.36      3.95 o 
  -7   7   0      151.30      126.95      7.90 o 
  -6   7   0       22.50       28.65      4.45 o 
  -5   7   0      251.53      245.50      9.39 o 
  -4   7   0      227.87      222.29      8.89 o 
  -3   7   0      877.35      846.67     16.80 o 
  -2   7   0     1982.93     1927.80     39.76 o 
  -1   7   0        4.13       14.33      2.96 o 
   0   7   0       74.03       64.71      3.95 o 
   1   7   0      134.55      137.32      5.43 o 
   2   7   0      474.85      433.21     10.37 o 
   3   7   0     1284.82     1338.17     21.24 o 
   4   7   0      382.26      352.70      9.88 o 
   5   7   0        0.16        1.48      1.14 o 
   6   7   0      167.20      155.32      4.18 o 
   7   7   0        0.77        3.94      1.86 o 
   8   7   0       49.57       56.03      3.14 o 
   9   7   0        0.66        1.48      2.96 o 
  10   7   0        6.05        3.46      3.46 o 
  -9   8   0        2.14        9.39      3.95 o 
  -8   8   0       22.92       19.26      4.45 o 
  -7   8   0      476.43      514.72     15.81 o 
  -6   8   0      113.77      100.77      7.41 o 
  -5   8   0      343.11      323.55     11.36 o 
  -4   8   0      295.43      308.73     10.37 o 
  -3   8   0       40.58       49.89      4.94 o 
  -2   8   0     2142.22     2249.31     23.96 o 
  -1   8   0       97.71      102.78      3.79 o 
   0   8   0      158.82      124.48      5.43 o 
   1   8   0      195.40      186.23      6.92 o 
   2   8   0       27.45       40.01      3.95 o 
   3   8   0        3.98       10.37      2.96 o 
   4   8   0      156.27      182.28      7.90 o 
   5   8   0      218.50      204.50      8.40 o 
   6   8   0      398.41      400.91      8.38 o 
   7   8   0       13.64       17.16      2.71 o 
   8   8   0       27.65       33.75      3.70 o 
   9   8   0        0.00        2.47      3.46 o 
  10   8   0        9.31        4.94      3.46 o 
  -8   9   0       10.59       11.36      3.95 o 
  -7   9   0      285.65      301.32     12.35 o 
  -6   9   0       27.73       30.63      4.94 o 
  -5   9   0        0.97        0.99      2.96 o 
  -4   9   0      141.41      146.71      7.90 o 
  -3   9   0       29.87       33.10      4.45 o 
  -2   9   0      170.40      171.69      5.20 o 
  -1   9   0     1043.33     1071.43     13.42 o 
   0   9   0       50.92       56.31      4.45 o 
   1   9   0      536.83      519.66     12.35 o 
   2   9   0        8.66        8.40      2.96 o 
   3   9   0      771.24      805.18     16.80 o 
   4   9   0       77.80       79.53      5.93 o 
   5   9   0       14.73       14.33      3.46 o 
   6   9   0       57.81       62.24      5.93 o 
   7   9   0       30.77       38.11      5.68 o 
   8   9   0        1.99        6.67      2.45 o 
   9   9   0        0.01       -1.94      2.72 o 
  10   9   0        2.01        2.47      3.46 o 
  -7  10   0       39.67       43.96      6.42 o 
  -6  10   0       39.31       34.58      5.43 o 
  -5  10   0       10.24        4.45      3.46 o 
  -4  10   0       73.39       75.58      6.42 o 
  -3  10   0        0.92        5.43      2.96 o 
  -2  10   0       48.14       44.95      4.94 o 
  -1  10   0       86.92       91.53      4.36 o 
   0  10   0       84.99       74.10      5.43 o 
   1  10   0      235.68      229.70      8.89 o 
   2  10   0       25.09       29.64      4.45 o 
   3  10   0       10.10        6.92      3.46 o 
   4  10   0        0.27        4.94      2.96 o 
   5  10   0      107.17      101.76      6.42 o 
   6  10   0       16.29       24.70      4.45 o 
   7  10   0       88.03       95.83      7.41 o 
   8  10   0      152.92      139.94      6.11 o 
   9  10   0        0.61       -0.95      2.25 o 
  -7  11   0       23.19       25.19      5.43 o 
  -6  11   0       25.91       25.19      4.94 o 
  -5  11   0       30.75       37.54      5.93 o 
  -4  11   0      299.19      291.44     11.86 o 
  -3  11   0        3.93        5.43      3.46 o 
  -2  11   0       60.71       52.36      5.43 o 
  -1  11   0        0.33        1.98      2.10 o 
   0  11   0      246.46      258.35      9.39 o 
   1  11   0      239.67      231.67      9.39 o 
   2  11   0     1175.78     1200.85     22.23 o 
   3  11   0       17.90       12.35      3.95 o 
   4  11   0      195.46      192.65      8.89 o 
   5  11   0       28.19       20.25      4.45 o 
   6  11   0        6.63        7.41      3.46 o 
   7  11   0        0.62        4.94      3.46 o 
   8  11   0       52.06       38.53      5.93 o 
   9  11   0        3.65        3.95      3.95 o 
  -6  12   0        0.48        5.43      4.45 o 
  -5  12   0        8.55        7.90      4.45 o 
  -4  12   0      122.15      131.40      8.40 o 
  -3  12   0        0.36        0.99      3.46 o 
  -2  12   0       18.61       10.37      3.95 o 
  -1  12   0        7.26        9.30      3.21 o 
   0  12   0      241.47      250.94      9.88 o 
   1  12   0       14.63       20.75      4.45 o 
   2  12   0      114.30       81.01      6.92 o 
   3  12   0       11.96       21.24      4.45 o 
   4  12   0       45.96       59.28      6.42 o 
   5  12   0        4.03        1.98      3.46 o 
   6  12   0        5.61        2.96      3.95 o 
   7  12   0        7.63        4.45      3.46 o 
   8  12   0        0.04       -2.96      3.46 o 
   9  12   0        0.12       -3.46      3.95 o 
  10  12   0       12.91        8.89      4.94 o 
  -5  13   0       17.44       20.75      5.43 o 
  -4  13   0        0.63       -1.48      3.46 o 
  -3  13   0       19.45       17.29      4.94 o 
  -2  13   0        7.65        7.41      3.95 o 
  -1  13   0       75.57       69.16      6.92 o 
   0  13   0       64.55       61.94      4.36 o 
   1  13   0       76.14       57.30      6.42 o 
   2  13   0       70.33       70.14      6.92 o 
   3  13   0      331.71      310.71     11.86 o 
   4  13   0       15.68       40.51      5.93 o 
   5  13   0        4.38        1.98      3.46 o 
   6  13   0        5.61       16.80      4.45 o 
   7  13   0       26.66       18.28      5.43 o 
   8  13   0        5.30        1.48      3.95 o 
   9  13   0       27.22       25.69      6.42 o 
  -4  14   0        0.37        2.47      3.95 o 
  -3  14   0       22.54       21.73      4.94 o 
  -2  14   0        6.31        7.90      4.45 o 
  -1  14   0      127.21      122.51      8.40 o 
   0  14   0        8.57        7.41      2.79 o 
   1  14   0       28.77       34.08      5.43 o 
   2  14   0        6.89        8.89      3.95 o 
   3  14   0       19.22       29.14      5.43 o 
   4  14   0        4.23        3.46      3.95 o 
   5  14   0       36.70       45.45      6.42 o 
   6  14   0        0.02        2.96      3.95 o 
   7  14   0      126.15      153.63      9.88 o 
   8  14   0        2.06       -0.99      3.95 o 
  -2  15   0       10.30       11.86      4.45 o 
  -1  15   0       20.20       22.23      5.43 o 
   0  15   0        1.14        3.46      3.46 o 
   1  15   0       98.72      106.70      8.89 o 
   2  15   0        0.10        1.98      3.95 o 
   3  15   0       23.44       25.19      5.43 o 
   4  15   0        7.32       17.78      4.94 o 
   5  15   0        2.19       -1.98      3.95 o 
   6  15   0        2.13       -2.47      3.95 o 
   7  15   0       39.20       29.64      6.42 o 
  -1  16   0       17.47       15.81      4.94 o 
   1  16   0       10.53        9.54      3.30 o 
   2  16   0        9.67       11.36      4.94 o 
   3  16   0       11.30       10.87      5.43 o 
   4  16   0        0.17       -3.95      3.95 o 
   5  16   0        1.01       -3.46      3.95 o 
   6  16   0       10.78       12.35      5.43 o 
  -5 -16   1        1.21        0.00      3.95 o 
  -4 -16   1        0.22        3.46      4.45 o 
  -3 -16   1        3.77        3.95      4.45 o 
  -2 -16   1        0.11        0.99      4.45 o 
  -1 -16   1       54.14       47.62      9.88 o 
   0 -16   1       73.94       96.82      8.40 o 
   1 -16   1       18.65       26.18      5.93 o 
  -7 -15   1        3.72        5.93      4.94 o 
  -6 -15   1       22.28       20.25      5.43 o 
  -5 -15   1       12.23       11.86      4.94 o 
  -4 -15   1        0.00        1.98      3.95 o 
  -3 -15   1       17.59       31.61      5.93 o 
  -2 -15   1       23.13       37.05      5.93 o 
  -1 -15   1       15.61       23.30      3.79 o 
   0 -15   1       59.11       83.74      7.90 o 
   1 -15   1       36.13       36.06      6.42 o 
   2 -15   1        0.00        0.49      3.46 o 
   3 -15   1       22.62       21.73      5.43 o 
  -8 -14   1        1.60       -3.95      3.95 o 
  -7 -14   1        0.30       -3.95      3.95 o 
  -6 -14   1        1.16        4.45      3.95 o 
  -5 -14   1        5.48        9.39      4.45 o 
  -4 -14   1        3.11        0.00      3.46 o 
  -3 -14   1       12.89       17.29      4.45 o 
  -2 -14   1        4.24        4.45      3.95 o 
  -1 -14   1       38.94       47.92      6.42 o 
   0 -14   1        0.23        3.70      2.79 o 
   1 -14   1       21.55       20.75      4.94 o 
   2 -14   1       19.00       12.84      4.45 o 
   3 -14   1        5.39        4.45      3.95 o 
   4 -14   1        0.67       -3.46      3.46 o 
  -9 -13   1        2.66        7.90      4.94 o 
  -8 -13   1       18.54       14.82      5.43 o 
  -7 -13   1       10.97       11.86      4.94 o 
  -6 -13   1        0.30       -0.99      3.95 o 
  -5 -13   1        0.15        0.00      3.95 o 
  -4 -13   1        0.01        1.98      3.46 o 
  -3 -13   1        7.87       10.37      3.95 o 
  -2 -13   1       87.77       87.93      7.41 o 
  -1 -13   1       30.58       38.04      5.43 o 
   0 -13   1        7.22        8.64      2.79 o 
   1 -13   1       19.58       14.82      4.45 o 
   2 -13   1       36.36       31.12      5.43 o 
   3 -13   1        0.00       -2.96      2.96 o 
   4 -13   1        5.24        2.47      3.95 o 
   5 -13   1        9.36       11.86      4.45 o 
  -9 -12   1        0.82        2.47      4.45 o 
  -8 -12   1        0.60        0.99      3.95 o 
  -7 -12   1        3.85        2.96      3.95 o 
  -6 -12   1       23.17       20.75      4.94 o 
  -5 -12   1       58.88       54.34      6.42 o 
  -4 -12   1        0.01       -1.98      2.96 o 
  -3 -12   1       24.77       21.24      4.45 o 
  -2 -12   1        7.22        8.40      3.46 o 
  -1 -12   1       37.02       39.02      4.94 o 
   0 -12   1      118.59      107.56      5.06 o 
   1 -12   1      232.26      248.91      7.15 o 
   2 -12   1       45.91       51.37      5.93 o 
   3 -12   1       74.43       85.95      6.92 o 
   4 -12   1        0.06        0.00      3.46 o 
   5 -12   1        0.72        3.46      3.46 o 
   6 -12   1        0.82        7.90      3.95 o 
  -9 -11   1       39.17       49.40      6.42 o 
  -8 -11   1        0.43        1.98      3.95 o 
  -7 -11   1       11.61       13.83      4.45 o 
  -6 -11   1      104.12      109.66      7.41 o 
  -5 -11   1        0.12        1.98      2.96 o 
  -4 -11   1       43.12       41.00      5.43 o 
  -3 -11   1      194.44      201.54      8.89 o 
  -2 -11   1      341.48      328.49     11.36 o 
  -1 -11   1        1.22        4.94      3.46 o 
   0 -11   1       23.46       17.29      3.95 o 
   1 -11   1        8.60       10.63      2.45 o 
   2 -11   1       23.00       17.78      3.95 o 
   3 -11   1        0.65        0.49      2.96 o 
   4 -11   1       43.92       39.52      5.43 o 
   5 -11   1        5.21        1.48      2.96 o 
   6 -11   1       26.52       26.18      5.43 o 
   7 -11   1       21.02       21.73      5.43 o 
  -9 -10   1        1.93       -1.98      3.46 o 
  -8 -10   1        2.81        5.76      6.42 o 
  -7 -10   1       24.40       17.29      4.45 o 
  -6 -10   1      182.65      185.73      8.89 o 
  -5 -10   1      192.82      197.10      8.89 o 
  -4 -10   1       26.31       23.71      4.45 o 
  -3 -10   1      103.18      109.17      6.92 o 
  -2 -10   1       52.92       47.92      5.43 o 
  -1 -10   1       24.89       28.16      3.95 o 
   0 -10   1      273.31      282.55      9.39 o 
   1 -10   1        2.38        2.87      1.90 o 
   2 -10   1       11.78       11.55      3.21 o 
   3 -10   1      251.97      287.99     10.87 o 
   4 -10   1        1.95        0.49      2.96 o 
   5 -10   1       42.49       47.92      5.93 o 
   6 -10   1       36.75       38.53      5.43 o 
   7 -10   1       80.02       81.01      7.41 o 
  -9  -9   1       17.94       15.31      4.45 o 
  -8  -9   1        0.80       -2.47      2.56 o 
  -7  -9   1      254.43      221.46      5.60 o 
  -6  -9   1       83.28       76.57      6.42 o 
  -5  -9   1       73.14       60.76      5.93 o 
  -4  -9   1      178.59      199.07      8.40 o 
  -3  -9   1        2.23        0.99      2.47 o 
  -2  -9   1      117.12      115.59      6.42 o 
  -1  -9   1        7.02        6.42      2.47 o 
   0  -9   1        1.88        3.46      2.47 o 
   1  -9   1      218.46      225.07      8.40 o 
   2  -9   1      356.91      349.04      7.10 o 
   3  -9   1      536.68      539.91     14.33 o 
   4  -9   1      269.09      262.79     10.37 o 
   5  -9   1        2.19        0.00      2.47 o 
   6  -9   1        1.69        0.99      2.96 o 
   7  -9   1        1.55        6.42      3.95 o 
   8  -9   1        9.40       10.87      3.95 o 
  -9  -8   1      159.72      167.95      8.89 o 
  -8  -8   1       14.01       16.61      2.28 o 
  -7  -8   1       31.26       34.27      2.85 o 
  -6  -8   1      825.03      905.24     16.70 o 
  -5  -8   1        5.04        3.95      2.96 o 
  -4  -8   1        2.51        6.92      2.96 o 
  -3  -8   1      162.98      159.55      6.92 o 
  -2  -8   1       68.14       70.64      4.94 o 
  -1  -8   1      130.66      144.24      6.42 o 
   0  -8   1      305.27      289.96      8.40 o 
   1  -8   1      137.16      157.08      5.93 o 
   2  -8   1        9.23        7.47      1.75 o 
   3  -8   1      116.01      114.11      6.92 o 
   4  -8   1       76.41       60.76      5.43 o 
   5  -8   1       21.57       21.24      3.95 o 
   6  -8   1       68.85       80.02      6.42 o 
   7  -8   1        0.24        3.46      2.96 o 
   8  -8   1        1.06        0.00      3.46 o 
   9  -8   1        0.61        1.98      3.46 o 
  -9  -7   1       95.79      100.77      7.41 o 
  -8  -7   1      101.16       92.56      5.63 o 
  -7  -7   1      946.36      931.57     10.74 o 
  -6  -7   1       66.58       69.78      4.22 o 
  -5  -7   1       68.16       79.41      3.03 o 
  -4  -7   1     3438.54     3415.82     42.98 o 
  -3  -7   1      604.45      620.92     13.34 o 
  -2  -7   1     1122.88     1146.51     18.77 o 
  -1  -7   1     1324.02     1260.62     19.26 o 
   0  -7   1       38.81       32.60      2.96 o 
   1  -7   1      482.04      469.54      7.31 o 
   2  -7   1       67.76       61.28      7.41 o 
   3  -7   1       15.06       13.49      4.20 o 
   4  -7   1     1563.10     1532.80     24.70 o 
   5  -7   1        2.39        1.98      2.47 o 
   6  -7   1        0.48        0.99      2.47 o 
   7  -7   1       38.60       39.52      4.94 o 
   8  -7   1      196.38      195.12      9.88 o 
   9  -7   1       65.07       75.08      7.41 o 
  -9  -6   1        3.39        6.92      2.45 o 
  -8  -6   1        7.72       11.61      2.45 o 
  -7  -6   1        6.64        7.72      1.71 o 
  -6  -6   1       97.09       94.66      4.23 o 
  -5  -6   1      262.40      300.65      5.03 o 
  -4  -6   1      569.58      571.25     11.24 o 
  -3  -6   1      464.58      468.29     10.37 o 
  -2  -6   1        1.33       14.33      2.47 o 
  -1  -6   1      263.58      237.60      6.92 o 
   0  -6   1     1229.79     1134.16     16.80 o 
   1  -6   1       34.37       38.59      4.20 o 
   2  -6   1      478.42      462.28      6.75 o 
   3  -6   1     1105.73     1208.55     12.57 o 
   4  -6   1      436.89      420.86     10.87 o 
   5  -6   1     1281.07     1219.12     21.24 o 
   6  -6   1      628.76      685.14     15.81 o 
   7  -6   1      446.19      461.37     13.34 o 
   8  -6   1      152.64      136.83      7.90 o 
   9  -6   1       51.56       33.59      5.43 o 
  10  -6   1      140.60      126.46      8.40 o 
 -10  -5   1       43.10       61.75      6.42 o 
  -9  -5   1      305.46      331.15      8.03 o 
  -8  -5   1      144.30      138.91      5.06 o 
  -7  -5   1       14.17       19.66      2.00 o 
  -6  -5   1       15.17       15.81      1.63 o 
  -5  -5   1        0.39        9.97      1.53 o 
  -4  -5   1      468.34      423.35      9.67 o 
  -3  -5   1      135.70      151.01      3.29 o 
  -2  -5   1     2389.83     2253.50     28.16 o 
   0  -5   1       12.65        6.42      1.48 o 
   1  -5   1     1890.21     1927.30     16.92 o 
   2  -5   1       18.21        6.26      1.05 o 
   3  -5   1     4367.22     4393.22     34.15 o 
   4  -5   1       13.33       15.31      2.47 o 
   5  -5   1      562.22      523.12     12.35 o 
   6  -5   1      169.28      187.22      7.90 o 
   7  -5   1       21.91       19.76      3.95 o 
   8  -5   1       22.03       20.25      3.95 o 
   9  -5   1      256.22      272.67     11.36 o 
  10  -5   1        8.99        7.90      3.46 o 
 -10  -4   1       30.94       20.75      4.45 o 
  -9  -4   1        0.22        3.95      2.10 o 
  -8  -4   1        1.60        5.84      1.90 o 
  -7  -4   1      377.72      335.03      5.57 o 
  -6  -4   1      124.91      127.32      3.32 o 
  -5  -4   1      559.63      572.88      6.55 o 
  -4  -4   1     2442.62     2579.11     18.25 o 
  -3  -4   1     1136.25     1029.08      8.74 o 
  -2  -4   1      356.13      345.85      5.24 o 
  -1  -4   1     3307.42     3457.31     38.53 o 
   0  -4   1     1769.22     1743.23     21.24 o 
   1  -4   1     3922.79     3834.45     29.16 o 
   2  -4   1      186.10      147.22      3.70 o 
   3  -4   1     1023.77     1156.71     11.11 o 
   4  -4   1     1073.40     1016.60     16.80 o 
   5  -4   1       68.70       72.12      4.45 o 
   6  -4   1       24.48       36.55      3.95 o 
   7  -4   1      182.95      173.38      7.90 o 
   8  -4   1       26.60       16.80      3.46 o 
   9  -4   1      105.02       96.32      6.92 o 
  10  -4   1       34.08       46.43      5.93 o 
 -10  -3   1       75.71       80.52      6.92 o 
  -9  -3   1       15.64        9.31      2.25 o 
  -8  -3   1       13.08       10.96      2.10 o 
  -7  -3   1       46.15       36.82      2.79 o 
  -6  -3   1      172.30      175.93      3.69 o 
  -5  -3   1        5.22       10.03      1.78 o 
  -4  -3   1      374.83      395.66      4.75 o 
  -3  -3   1    10196.98    10211.26    140.45 o 
  -2  -3   1     1201.39     1069.87      8.26 o 
  -1  -3   1     4215.62     4180.98     44.46 o 
   1  -3   1      147.36      160.96      2.60 o 
   2  -3   1     9459.52     8822.61     63.73 o 
   3  -3   1        9.07       14.33      1.19 o 
   4  -3   1     1409.59     1469.57     20.75 o 
   5  -3   1      119.80      104.72      5.43 o 
   6  -3   1      459.41      448.03     11.36 o 
   7  -3   1      775.68      828.39     17.29 o 
   8  -3   1       32.19       33.59      4.45 o 
   9  -3   1       22.14       27.17      4.45 o 
  10  -3   1       64.52       65.70      6.92 o 
  11  -3   1       65.72       83.98      7.41 o 
 -11  -2   1       88.02       79.04      6.92 o 
 -10  -2   1        0.46       -0.49      3.21 o 
  -9  -2   1      185.47      191.33      6.11 o 
  -8  -2   1        0.02        0.25      1.75 o 
  -7  -2   1        8.74       12.37      2.10 o 
  -6  -2   1       10.48       11.60      1.31 o 
  -5  -2   1       63.12       44.29      1.89 o 
  -4  -2   1     2207.10     2146.28     15.00 o 
  -3  -2   1      209.39      256.52      4.01 o 
  -2  -2   1      400.48      453.48      8.15 o 
  -1  -2   1    20412.80    20864.29    255.94 o 
   0  -2   1      165.45      186.72      3.46 o 
   1  -2   1     5514.92     5282.78     59.77 o 
   2  -2   1       93.40       89.90      1.64 o 
   3  -2   1      215.86      235.27      3.70 o 
   4  -2   1     1130.11     1163.31     17.29 o 
   5  -2   1      416.71      416.91      9.88 o 
   6  -2   1      524.16      521.64     11.86 o 
   7  -2   1      917.14      881.74     17.29 o 
   8  -2   1      292.87      276.13      9.88 o 
   9  -2   1       25.70       34.08      4.94 o 
  10  -2   1       40.68       46.48      4.19 o 
  11  -2   1        0.44        2.47      3.46 o 
 -11  -1   1        0.88       -1.48      2.96 o 
 -10  -1   1       70.98       70.89      4.89 o 
  -9  -1   1        2.21        4.45      2.10 o 
  -8  -1   1        2.18        3.82      1.90 o 
  -7  -1   1      294.66      276.75      6.45 o 
  -6  -1   1       52.39       59.62      2.95 o 
  -5  -1   1       64.47       58.76      1.96 o 
  -4  -1   1      112.78      148.73      3.25 o 
  -3  -1   1     5685.82     5738.56     34.39 o 
  -2  -1   1      142.70      112.77      2.41 o 
  -1  -1   1     1180.28     1272.93      8.15 o 
   0  -1   1       28.91       16.55      0.70 o 
   1  -1   1       46.73       15.39      2.22 o 
   2  -1   1      991.98      947.89      7.94 o 
   3  -1   1     1532.71     1394.90     13.58 o 
   4  -1   1     5545.97     5606.01     37.40 o 
   5  -1   1     1187.00     1150.46     17.78 o 
   6  -1   1      902.39      768.13     14.82 o 
   7  -1   1       60.85       82.49      5.43 o 
   8  -1   1      281.64      279.09      9.88 o 
   9  -1   1        1.58        0.25      1.75 o 
  10  -1   1      147.31      164.00      8.89 o 
  11  -1   1        0.46        4.94      3.46 o 
 -11   0   1        8.04        4.94      3.46 o 
 -10   0   1        9.02       14.76      2.95 o 
  -9   0   1        2.52        3.70      2.10 o 
  -8   0   1       33.08       41.22      3.30 o 
  -7   0   1       97.20      105.22      4.36 o 
  -6   0   1        0.65        7.13      1.73 o 
  -5   0   1       54.09       58.35      1.85 o 
  -4   0   1     5963.96     5986.05     61.34 o 
  -3   0   1     2338.76     1938.05     15.32 o 
  -2   0   1     1331.64     1346.44     10.65 o 
  -1   0   1     2277.31     2452.41     17.97 o 
   1   0   1       20.82       29.14      1.48 o 
   2   0   1    21350.60    20536.36    332.44 o 
   3   0   1       22.48       28.63      1.19 o 
   4   0   1       14.64       10.70      1.59 o 
   5   0   1      123.83       81.02      2.09 o 
   6   0   1      496.78      492.98     11.36 o 
   7   0   1     1231.35     1214.80     14.49 o 
   8   0   1      536.41      491.66      8.90 o 
   9   0   1       71.37       75.96      4.19 o 
  10   0   1        1.53        4.45      2.96 o 
  11   0   1       14.62       19.26      4.94 o 
 -11   1   1       56.54       62.24      6.92 o 
 -10   1   1       19.18       24.45      3.49 o 
  -9   1   1       46.58       50.65      4.01 o 
  -8   1   1       35.22       29.30      2.95 o 
  -7   1   1      257.47      223.36      8.64 o 
  -6   1   1     1032.77      944.97     16.80 o 
  -5   1   1      429.87      431.24      9.88 o 
  -4   1   1       13.85       25.19      2.47 o 
  -3   1   1     5584.22     5644.63     58.78 o 
  -2   1   1      856.68      866.43     11.36 o 
  -1   1   1     3015.10     3309.12     33.59 o 
   0   1   1       23.96       31.12      1.48 o 
   1   1   1      166.63      229.22      2.79 o 
   2   1   1     8674.65     8772.41     54.21 o 
   3   1   1     1383.35     1310.17      7.80 o 
   4   1   1     4995.35     5227.24     31.93 o 
   5   1   1      145.00      136.57      2.97 o 
   6   1   1      995.06     1020.03      9.08 o 
   7   1   1       10.14       13.23      1.90 o 
   8   1   1        4.39        8.80      1.90 o 
   9   1   1       13.99       14.97      2.45 o 
  10   1   1        7.85        8.89      3.46 o 
  11   1   1       11.35        9.39      3.95 o 
  12   1   1        4.80        9.39      4.45 o 
 -11   2   1        8.88        6.92      2.79 o 
 -10   2   1       35.83       42.23      6.67 o 
  -9   2   1        2.23        2.72      2.10 o 
  -8   2   1      153.85      162.02      7.90 o 
  -7   2   1        5.79        7.90      2.96 o 
  -6   2   1       35.23       46.93      3.95 o 
  -5   2   1       13.39       13.83      2.47 o 
  -4   2   1      331.38      329.48      7.90 o 
  -3   2   1      575.23      543.37      9.88 o 
  -2   2   1       86.36       63.23      2.96 o 
  -1   2   1    13290.22    12616.59     74.19 o 
   0   2   1    10789.69    10502.60     76.15 o 
   1   2   1       48.20       31.16      0.86 o 
   2   2   1     1085.94     1026.12      6.21 o 
   3   2   1     7429.45     7741.78     46.59 o 
   4   2   1     1316.57     1275.61      9.96 o 
   5   2   1     1851.56     1963.42     14.24 o 
   6   2   1       52.97       77.65      4.91 o 
   7   2   1      219.02      214.97      5.41 o 
   8   2   1        4.28       10.04      3.70 o 
   9   2   1        8.91        9.69      2.10 o 
  10   2   1       35.61       42.48      5.43 o 
  11   2   1       65.30       58.78      6.92 o 
  12   2   1        2.69        0.99      3.46 o 
 -10   3   1       22.08       26.11      3.70 o 
  -9   3   1       56.10       54.83      5.93 o 
  -8   3   1       17.31       26.67      3.95 o 
  -7   3   1        3.75        2.96      2.47 o 
  -6   3   1        0.51        5.93      2.47 o 
  -5   3   1      100.18      107.19      4.94 o 
  -4   3   1     1964.19     2017.38     26.67 o 
  -3   3   1    11629.11    11626.14    117.07 o 
  -2   3   1       13.86       14.34      2.72 o 
  -1   3   1     3145.73     3214.06     24.44 o 
   0   3   1      782.06      795.30     10.87 o 
   1   3   1    16533.79    16262.07    176.35 o 
   2   3   1     3505.12     3303.34     25.67 o 
   3   3   1      660.06      700.58     10.56 o 
   4   3   1     3140.44     3192.21     21.00 o 
   5   3   1        2.36        4.35      0.93 o 
   6   3   1      127.57      131.55      4.16 o 
   7   3   1      198.09      171.48      3.87 o 
   8   3   1       35.22       32.95      2.95 o 
   9   3   1       10.24        8.40      2.96 o 
  10   3   1       61.19       64.22      6.42 o 
  11   3   1       33.45       22.23      4.94 o 
  12   3   1       13.00        6.92      3.95 o 
 -10   4   1       11.52       16.13      5.19 o 
  -9   4   1       37.18       37.54      5.43 o 
  -8   4   1       44.93       61.75      5.93 o 
  -7   4   1        6.62        6.42      2.96 o 
  -6   4   1     2479.19     2474.80     34.08 o 
  -5   4   1      195.33      205.99      7.41 o 
  -4   4   1      518.96      593.26     12.35 o 
  -3   4   1      140.87      132.25      2.54 o 
  -2   4   1     1096.20     1112.66     15.31 o 
  -1   4   1     1920.26     2067.28     23.71 o 
   0   4   1     2547.72     2731.17     30.63 o 
   1   4   1     3683.48     3516.10     39.02 o 
   2   4   1       45.37       50.78      2.72 o 
   3   4   1      496.23      473.49      5.21 o 
   4   4   1     4687.83     4918.17     31.18 o 
   5   4   1        1.68        5.08      1.19 o 
   6   4   1     1555.67     1583.81     13.28 o 
   7   4   1      359.79      346.10      5.59 o 
   8   4   1      114.18      105.25      4.50 o 
   9   4   1        0.54        1.98      2.47 o 
  10   4   1      139.27      130.41      8.40 o 
  11   4   1       42.33       41.00      5.93 o 
  12   4   1        1.29        7.90      3.95 o 
 -10   5   1        0.09        4.45      3.46 o 
  -9   5   1       34.16       40.51      5.43 o 
  -8   5   1      269.17      260.32     10.37 o 
  -7   5   1      116.06       99.78      6.42 o 
  -6   5   1      718.35      713.30     15.81 o 
  -5   5   1        4.56        3.46      2.47 o 
  -4   5   1       54.08       61.75      4.45 o 
  -3   5   1      366.49      359.82      5.30 o 
  -2   5   1      112.61      139.32      3.20 o 
  -1   5   1     1572.03     1459.69     18.77 o 
   0   5   1     2633.09     2623.98     30.63 o 
   1   5   1     1177.68     1140.58     16.30 o 
   2   5   1      433.80      478.17      9.88 o 
   3   5   1      257.28      332.31      6.17 o 
   4   5   1      373.01      361.43      4.92 o 
   5   5   1       11.50       15.66      1.43 o 
   6   5   1      292.32      283.22      5.28 o 
   7   5   1      176.31      162.34      3.97 o 
   8   5   1     1137.47     1189.10     12.01 o 
   9   5   1      114.71      100.77      6.92 o 
  10   5   1        9.30        9.39      3.95 o 
  11   5   1        6.58        4.94      3.95 o 
  12   5   1       30.81       36.55      5.93 o 
  -9   6   1        6.47        6.92      3.46 o 
  -8   6   1       83.66       80.02      6.92 o 
  -7   6   1       94.53       88.42      6.42 o 
  -6   6   1      101.63      104.23      6.92 o 
  -5   6   1      477.62      437.17     11.86 o 
  -4   6   1      286.93      306.76      9.39 o 
  -3   6   1       24.17       20.75      2.96 o 
  -2   6   1       43.70       63.31      2.73 o 
  -1   6   1     2729.58     2906.53     34.08 o 
   0   6   1      157.81      170.42      5.43 o 
   1   6   1     9410.52     9594.43    100.28 o 
   2   6   1      408.18      362.08      8.89 o 
   3   6   1       73.00       92.87      4.94 o 
   4   6   1      364.15      353.74      6.64 o 
   5   6   1       23.47       19.43      1.60 o 
   6   6   1       47.85       51.82      2.54 o 
   7   6   1        0.05        3.31      1.31 o 
   8   6   1        0.94        4.20      2.10 o 
   9   6   1        0.14        0.99      2.96 o 
  10   6   1       72.32       72.12      6.92 o 
  11   6   1        3.15        0.99      3.46 o 
  12   6   1        1.01        3.95      3.95 o 
  -9   7   1       26.14       20.25      4.45 o 
  -8   7   1        6.36        6.92      3.95 o 
  -7   7   1       27.74       38.53      5.43 o 
  -6   7   1      229.19      245.01      9.88 o 
  -5   7   1      558.94      536.95     13.83 o 
  -4   7   1       68.36       85.46      5.93 o 
  -3   7   1      600.94      611.04     13.83 o 
  -2   7   1     1913.88     2022.30     31.61 o 
  -1   7   1       47.40       42.48      3.46 o 
   0   7   1       25.37       29.14      2.96 o 
   1   7   1      730.51      740.96     13.83 o 
   2   7   1       85.26       84.47      4.94 o 
   3   7   1     2951.13     3125.86     39.52 o 
   4   7   1       33.22       29.64      3.46 o 
   5   7   1      169.01      188.08      5.41 o 
   6   7   1        0.95        0.99      1.40 o 
   7   7   1      950.72      927.77     10.52 o 
   8   7   1       81.62       84.24      4.54 o 
   9   7   1       66.75       60.26      6.42 o 
  10   7   1       19.10       16.30      4.45 o 
  11   7   1       24.53       23.71      4.94 o 
  -8   8   1      108.98       89.90      7.41 o 
  -7   8   1       43.91       44.95      5.93 o 
  -6   8   1        0.00        4.45      2.96 o 
  -5   8   1      140.50      124.98      7.41 o 
  -4   8   1       85.98       99.78      6.42 o 
  -3   8   1      967.34     1047.72     20.25 o 
  -2   8   1       38.30       36.16      2.73 o 
  -1   8   1        1.42        5.93      2.47 o 
   0   8   1       58.58       41.00      3.46 o 
   1   8   1       97.88       99.78      5.43 o 
   2   8   1      126.88      135.35      5.93 o 
   3   8   1     2042.30     2079.13     29.64 o 
   4   8   1      361.57      362.58     10.37 o 
   5   8   1      517.19      535.39      9.60 o 
   6   8   1        0.01        4.45      2.10 o 
   7   8   1        0.21        0.99      2.10 o 
   8   8   1        9.95       17.05      2.79 o 
   9   8   1       28.08       29.35      3.44 o 
  10   8   1        5.22        2.96      3.46 o 
  11   8   1       23.69       19.76      4.94 o 
  -8   9   1       44.22       36.55      5.93 o 
  -7   9   1       29.54       27.17      5.43 o 
  -6   9   1        5.78        8.89      3.95 o 
  -5   9   1        1.48        9.39      3.46 o 
  -4   9   1       21.75       15.81      3.95 o 
  -3   9   1      134.24      139.79      7.90 o 
  -2   9   1      490.03      464.29      8.30 o 
  -1   9   1      100.68      117.12      4.50 o 
   0   9   1        3.15        6.92      2.47 o 
   1   9   1      326.61      319.60      9.88 o 
   2   9   1        3.00        7.41      2.47 o 
   3   9   1       69.72       70.64      5.93 o 
   4   9   1       26.59       29.64      4.45 o 
   5   9   1       17.27       17.29      3.95 o 
   6   9   1      129.72      146.74      5.59 o 
   7   9   1       99.62       99.43      5.06 o 
   8   9   1       44.28       45.22      3.84 o 
   9   9   1       18.63       16.03      3.95 o 
  10   9   1        0.38        0.49      3.46 o 
  11   9   1        5.78        0.49      3.95 o 
  -7  10   1        0.03       -0.49      2.96 o 
  -6  10   1        8.78       13.34      4.45 o 
  -5  10   1        0.44        0.00      3.46 o 
  -4  10   1        9.73       11.86      3.46 o 
  -3  10   1      376.85      345.29     11.86 o 
  -2  10   1       59.94       76.07      6.42 o 
  -1  10   1       27.86       38.45      3.95 o 
   0  10   1      264.08      257.85      8.89 o 
   1  10   1       12.02        6.42      2.96 o 
   2  10   1       28.61       32.60      4.45 o 
   3  10   1        0.41        3.95      2.96 o 
   4  10   1       46.06       52.36      5.43 o 
   5  10   1      133.30      140.78      7.90 o 
   6  10   1      134.78      158.07      8.40 o 
   7  10   1      170.19      199.07      9.39 o 
   8  10   1       16.50       19.72      3.14 o 
   9  10   1       11.01        8.89      2.79 o 
  10  10   1        5.56       11.36      4.94 o 
  11  10   1        3.31        6.92      3.95 o 
  -6  11   1       90.15       99.29      7.90 o 
  -5  11   1        9.19        8.40      4.45 o 
  -4  11   1        7.16        7.90      3.95 o 
  -3  11   1      133.26      148.69      8.89 o 
  -2  11   1       17.73        9.88      3.46 o 
  -1  11   1       75.45       75.40      4.19 o 
   0  11   1       86.11       87.93      6.42 o 
   1  11   1      276.27      275.14     10.37 o 
   2  11   1       40.51       43.96      5.43 o 
   3  11   1       12.27        3.95      3.46 o 
   4  11   1       45.47       34.08      4.94 o 
   5  11   1        6.77        2.96      3.46 o 
   6  11   1       26.61       13.83      3.95 o 
   7  11   1        7.02       23.22      4.94 o 
   8  11   1        0.70       -2.96      3.46 o 
   9  11   1        5.81        8.31      2.95 o 
  10  11   1        3.98        0.67      2.95 o 
  -6  12   1       30.45       45.94      6.92 o 
  -5  12   1       12.46       11.36      4.45 o 
  -4  12   1       92.89       99.29      7.90 o 
  -3  12   1      104.99      103.24      7.90 o 
  -2  12   1       45.35       34.58      5.43 o 
  -1  12   1       59.04       48.41      5.93 o 
   0  12   1        1.06        6.92      3.46 o 
   1  12   1       53.99       66.69      6.42 o 
   2  12   1        0.56        1.48      3.46 o 
   3  12   1      117.08      137.32      8.40 o 
   4  12   1       92.76      104.23      7.41 o 
   5  12   1        3.57        2.96      2.96 o 
   6  12   1       21.28        9.39      3.95 o 
   7  12   1       39.82       37.05      5.93 o 
   8  12   1       28.52       32.60      5.93 o 
   9  12   1       53.56       51.37      6.92 o 
  10  12   1        8.30        3.46      4.45 o 
  -5  13   1        0.01        1.48      3.95 o 
  -4  13   1        3.84        1.98      3.95 o 
  -3  13   1        2.11        2.96      3.95 o 
  -2  13   1        0.34        1.48      3.46 o 
  -1  13   1        0.16       -1.98      2.96 o 
   0  13   1        0.23       -0.99      3.46 o 
   1  13   1      225.01      248.47     10.37 o 
   2  13   1       69.35       58.29      5.93 o 
   3  13   1       27.51       27.66      4.94 o 
   4  13   1        8.84       12.84      4.45 o 
   5  13   1       86.08       83.48      7.41 o 
   6  13   1       12.40       13.83      4.45 o 
   7  13   1      105.54       79.04      7.90 o 
   8  13   1        4.53        1.98      4.45 o 
   9  13   1        1.00       -0.49      4.45 o 
  -4  14   1        5.46        1.48      3.95 o 
  -3  14   1       25.10       30.13      5.93 o 
  -2  14   1        6.08       14.82      4.45 o 
  -1  14   1       57.53       50.88      6.42 o 
   0  14   1       14.96       11.36      3.14 o 
   1  14   1       67.28       87.93      7.90 o 
   2  14   1       19.85       12.35      4.45 o 
   3  14   1        3.35        0.00      3.46 o 
   4  14   1       16.45       14.33      4.94 o 
   5  14   1        5.73        6.92      4.45 o 
   6  14   1       22.22       15.31      4.94 o 
   7  14   1        6.34        6.92      4.94 o 
   8  14   1        8.21        7.90      4.94 o 
  -2  15   1        0.76        6.42      3.95 o 
  -1  15   1        3.41        6.42      4.45 o 
   0  15   1       52.63       40.51      5.93 o 
   1  15   1       19.20       12.84      4.94 o 
   2  15   1        0.80        0.00      3.95 o 
   3  15   1        6.73       -0.49      3.95 o 
   4  15   1        6.94        9.88      4.45 o 
   5  15   1        4.22        3.95      4.45 o 
   6  15   1       42.12       46.43      6.92 o 
   7  15   1        0.20        3.95      4.45 o 
   0  16   1        9.61        9.39      4.45 o 
   1  16   1       32.19       53.10      4.89 o 
   2  16   1       29.64       31.61      6.42 o 
   3  16   1        5.13        9.88      4.94 o 
   4  16   1       22.60       33.59      5.93 o 
   5  16   1        0.80        2.47      4.45 o 
   6  16   1        4.09        0.49      3.95 o 
  -5 -16   2        3.05        2.96      4.45 o 
  -4 -16   2        1.57       -0.49      3.95 o 
  -3 -16   2       10.19        9.39      4.94 o 
  -2 -16   2        3.82        4.94      4.94 o 
  -1 -16   2        1.13        3.95      3.14 o 
   0 -16   2       15.84        7.41      4.94 o 
   1 -16   2       54.79       41.00      6.42 o 
  -7 -15   2        3.75        0.49      3.95 o 
  -6 -15   2        0.97       -3.46      3.46 o 
  -5 -15   2        0.03        4.45      4.45 o 
  -4 -15   2        6.08       -1.98      3.95 o 
  -3 -15   2        0.00        3.46      3.95 o 
  -2 -15   2        3.96        0.99      3.95 o 
  -1 -15   2       36.74       28.86      4.19 o 
   0 -15   2       31.09       26.25      4.20 o 
   1 -15   2       43.96       51.87      7.41 o 
   2 -15   2        0.19       -0.49      3.95 o 
   3 -15   2       11.85       17.78      5.43 o 
  -8 -14   2        0.40        0.99      4.45 o 
  -7 -14   2        2.11        1.48      4.45 o 
  -6 -14   2       10.22       15.31      5.43 o 
  -5 -14   2        4.00        0.00      3.95 o 
  -4 -14   2        1.47        0.99      3.95 o 
  -3 -14   2       16.45       12.84      4.45 o 
  -2 -14   2        1.65        2.47      3.95 o 
  -1 -14   2       22.54       17.29      4.94 o 
   0 -14   2        0.66        0.92      2.72 o 
   1 -14   2       12.36       10.87      4.45 o 
   2 -14   2        9.04        1.98      3.95 o 
   3 -14   2        1.29        0.49      3.46 o 
   4 -14   2        1.78        4.45      4.45 o 
  -8 -13   2        5.69       11.36      4.94 o 
  -7 -13   2        0.75       -3.46      3.95 o 
  -6 -13   2       10.75        9.88      4.45 o 
  -5 -13   2        0.00        4.45      3.95 o 
  -4 -13   2        5.47        9.39      4.45 o 
  -3 -13   2       63.91       66.19      6.92 o 
  -2 -13   2       10.64        4.94      3.46 o 
  -1 -13   2      284.85      282.55     11.36 o 
   0 -13   2      119.18      136.65     18.28 o 
   1 -13   2       88.71       87.68      5.06 o 
   2 -13   2        0.83        1.48      3.46 o 
   3 -13   2      138.47      113.61      8.40 o 
   4 -13   2        9.70       10.37      4.45 o 
   5 -13   2        2.41        5.43      4.45 o 
  -9 -12   2        2.39        4.45      4.94 o 
  -8 -12   2       30.10       21.24      5.43 o 
  -7 -12   2        9.23       17.78      4.94 o 
  -6 -12   2        1.47        1.98      3.46 o 
  -5 -12   2        0.76       11.86      3.95 o 
  -4 -12   2        5.46       13.34      3.95 o 
  -3 -12   2        6.46        7.41      3.46 o 
  -2 -12   2        3.91        5.93      3.46 o 
  -1 -12   2       19.05       32.60      4.94 o 
   0 -12   2        6.42        8.73      2.60 o 
   1 -12   2       19.04       21.66      4.45 o 
   2 -12   2        1.46       -0.49      2.96 o 
   3 -12   2        0.85        0.99      3.46 o 
   4 -12   2       91.89       96.32      7.41 o 
   5 -12   2        9.15        4.45      3.95 o 
   6 -12   2        0.00        1.98      3.95 o 
  -9 -11   2        5.15        3.46      4.45 o 
  -8 -11   2       20.09       12.84      4.45 o 
  -7 -11   2       24.86       29.14      5.43 o 
  -6 -11   2       25.34       33.10      5.43 o 
  -5 -11   2       11.76        9.88      3.95 o 
  -4 -11   2       96.23       94.35      6.92 o 
  -3 -11   2       55.85       43.47      5.43 o 
  -2 -11   2      230.95      234.64      9.88 o 
  -1 -11   2        0.10        0.49      2.96 o 
   0 -11   2      416.98      433.82      8.90 o 
   1 -11   2      161.75      156.69      5.76 o 
   2 -11   2      139.79      140.29      8.40 o 
   3 -11   2        1.73       -1.48      2.47 o 
   4 -11   2        1.77        5.43      3.46 o 
   5 -11   2        8.99        8.40      3.95 o 
   6 -11   2       70.44       70.14      7.41 o 
   7 -11   2       13.85       16.80      4.94 o 
  -9 -10   2        4.35        3.95      3.95 o 
  -8 -10   2        1.12        1.98      3.46 o 
  -7 -10   2        0.18       -2.47      2.47 o 
  -6 -10   2       11.99       12.35      3.95 o 
  -5 -10   2      377.56      371.47     12.35 o 
  -4 -10   2       33.80       38.53      4.94 o 
  -3 -10   2        7.16        9.88      3.46 o 
  -2 -10   2        0.12        0.00      2.96 o 
  -1 -10   2      104.51      103.24      6.42 o 
   0 -10   2      123.14      135.84      6.92 o 
   1 -10   2       87.54       85.57      4.36 o 
   2 -10   2       13.55       15.16      2.60 o 
   3 -10   2      521.71      470.76     13.83 o 
   4 -10   2       11.70       19.26      4.45 o 
   5 -10   2       25.76       25.19      4.45 o 
   6 -10   2       81.40       94.84      7.41 o 
   7 -10   2        0.23        0.99      3.46 o 
   8 -10   2        5.21        3.95      3.95 o 
  -8  -9   2       10.01        9.35      2.60 o 
  -7  -9   2        4.24        3.15      1.89 o 
  -6  -9   2       61.63       55.82      5.93 o 
  -5  -9   2      969.87      969.67     19.76 o 
  -4  -9   2       18.31       25.19      4.45 o 
  -3  -9   2      405.76      413.95     11.86 o 
  -2  -9   2      222.27      218.83      8.40 o 
  -1  -9   2        5.17        6.42      2.47 o 
   0  -9   2        9.41        9.39      2.96 o 
   1  -9   2      188.57      190.21      5.59 o 
   2  -9   2       99.20      100.91      4.36 o 
   3  -9   2       62.65       56.31      5.43 o 
   4  -9   2       38.67       34.08      4.94 o 
   5  -9   2       98.03       98.79      6.92 o 
   6  -9   2       30.79       39.02      5.43 o 
   7  -9   2       54.95       54.34      6.42 o 
   8  -9   2        1.10        1.98      3.46 o 
  -9  -8   2      109.86       99.29      7.41 o 
  -8  -8   2        0.01        0.15      2.25 o 
  -7  -8   2       67.43       66.51      4.27 o 
  -6  -8   2        4.74        6.60      1.96 o 
  -5  -8   2      465.16      481.46      9.08 o 
  -4  -8   2       35.21       28.65      3.95 o 
  -3  -8   2      279.26      284.03      9.39 o 
  -2  -8   2     1281.48     1350.03     21.73 o 
  -1  -8   2       85.72       94.35      5.43 o 
   0  -8   2        0.63        1.48      1.98 o 
   1  -8   2      265.18      271.34      5.76 o 
   2  -8   2        0.41        1.98      1.40 o 
   3  -8   2      150.87      145.43      7.16 o 
   4  -8   2      351.56      371.96     11.36 o 
   5  -8   2        0.03        3.46      2.96 o 
   6  -8   2       35.44       32.60      4.94 o 
   7  -8   2       46.80       45.94      5.93 o 
   8  -8   2      113.81      117.57      7.90 o 
   9  -8   2       13.27       20.75      4.94 o 
  -9  -7   2        3.33        3.46      3.46 o 
  -8  -7   2      312.49      292.03      7.50 o 
  -7  -7   2       12.39       19.66      2.35 o 
  -6  -7   2       59.71       73.54      5.02 o 
  -5  -7   2       38.99       50.71      4.00 o 
  -4  -7   2      116.02      106.95      4.19 o 
  -3  -7   2      129.58      144.24      6.42 o 
  -2  -7   2      221.06      232.17      7.90 o 
  -1  -7   2      106.76       99.29      4.94 o 
   0  -7   2     1147.50     1086.25     17.29 o 
   1  -7   2      253.28      260.73      5.41 o 
   2  -7   2     1589.22     1664.06     16.72 o 
   3  -7   2      576.67      613.59      8.65 o 
   4  -7   2       48.36       65.70      5.43 o 
   5  -7   2      442.35      435.19     12.35 o 
   6  -7   2       22.69       34.08      4.45 o 
   7  -7   2        3.08        3.95      2.96 o 
   8  -7   2      193.58      205.99      9.88 o 
   9  -7   2       76.62       94.35      7.90 o 
  -9  -6   2       17.70       12.84      3.95 o 
  -8  -6   2       85.74       74.85      4.45 o 
  -7  -6   2       28.40       35.74      2.57 o 
  -6  -6   2       55.78       54.11      2.97 o 
  -5  -6   2      142.16      131.13      3.40 o 
  -4  -6   2        0.46        0.63      1.37 o 
  -3  -6   2      341.13      333.44      6.29 o 
  -2  -6   2        8.10        1.98      1.98 o 
  -1  -6   2     1163.93     1141.57     17.78 o 
   0  -6   2       81.52       49.89      3.46 o 
   1  -6   2       80.34       73.84      4.94 o 
   2  -6   2      573.38      617.01      8.16 o 
   3  -6   2        4.91        6.68      1.40 o 
   4  -6   2      131.70      114.11      5.93 o 
   5  -6   2       79.29       72.61      5.43 o 
   6  -6   2      777.97      823.45     17.78 o 
   7  -6   2        9.34        8.89      2.96 o 
   8  -6   2       23.25       25.19      4.45 o 
   9  -6   2       49.15       56.81      6.42 o 
  10  -6   2      123.98      136.83      8.89 o 
  -9  -5   2        2.81        9.39      3.46 o 
  -8  -5   2       36.84       41.75      3.49 o 
  -7  -5   2        1.54        7.72      4.61 o 
  -6  -5   2      174.84      177.91      4.68 o 
  -5  -5   2       39.80       36.74      2.08 o 
  -4  -5   2      484.84      486.34      6.34 o 
  -3  -5   2     1894.94     1990.51     15.01 o 
  -2  -5   2      112.17       91.60      4.45 o 
  -1  -5   2      116.24      106.20      4.45 o 
   0  -5   2      166.77      213.40      5.93 o 
   1  -5   2     1068.66     1033.60     10.65 o 
   2  -5   2       82.07       76.26      3.46 o 
   3  -5   2       44.55       54.26      2.37 o 
   4  -5   2        1.77        9.93      1.27 o 
   5  -5   2       23.76       13.83      2.96 o 
   6  -5   2      173.36      184.25      7.90 o 
   7  -5   2        7.50        9.39      2.96 o 
   8  -5   2        0.04        1.48      2.47 o 
   9  -5   2      141.03      143.25      8.40 o 
  10  -5   2        5.35        7.41      3.46 o 
 -10  -4   2       88.99       78.54      6.92 o 
  -9  -4   2        3.34        6.12      2.25 o 
  -8  -4   2      144.81      164.12      5.59 o 
  -7  -4   2       72.27       83.98      3.84 o 
  -6  -4   2      328.33      321.86      5.12 o 
  -5  -4   2      379.38      378.16      5.30 o 
  -4  -4   2       60.72       71.21      2.54 o 
  -3  -4   2     3108.55     2965.71     21.10 o 
  -2  -4   2      827.84      781.72      9.08 o 
  -1  -4   2      140.93      150.17      4.94 o 
   0  -4   2       28.11       41.99      2.96 o 
   1  -4   2       55.10       62.51      2.10 o 
   2  -4   2      777.27      806.19      8.51 o 
   3  -4   2       74.87      120.86      2.83 o 
   4  -4   2      250.54      246.92      7.66 o 
   5  -4   2       17.18       24.70      2.96 o 
   6  -4   2      690.19      649.08     14.33 o 
   7  -4   2       79.56       66.19      5.43 o 
   8  -4   2       10.19        5.43      2.96 o 
   9  -4   2       74.84       82.99      6.92 o 
  10  -4   2        2.56        1.48      3.46 o 
  11  -4   2       54.70       66.19      7.41 o 
 -10  -3   2       39.49       42.98      5.93 o 
  -9  -3   2        2.03        0.76      2.47 o 
  -8  -3   2       46.34       42.98      3.49 o 
  -7  -3   2      305.84      294.56      6.80 o 
  -6  -3   2       39.09       39.46      2.22 o 
  -5  -3   2        0.84        6.67      2.50 o 
  -4  -3   2       27.78       27.94      1.50 o 
  -3  -3   2      815.30      763.43      6.91 o 
  -2  -3   2      707.44      758.38      6.43 o 
  -1  -3   2     1736.99     1566.99     13.97 o 
   0  -3   2       30.01       23.71      1.48 o 
   1  -3   2       26.14       39.31      1.40 o 
   2  -3   2     7297.30     7238.57     96.08 o 
   3  -3   2     2080.18     2162.91     17.93 o 
   4  -3   2     3967.50     4043.04     51.87 o 
   5  -3   2       18.31       11.86      2.47 o 
   6  -3   2      924.48      920.76     17.29 o 
   7  -3   2     2219.44     2328.09     33.59 o 
   8  -3   2       46.65       30.63      4.45 o 
   9  -3   2      171.23      162.02      8.40 o 
  10  -3   2       48.07       36.06      5.43 o 
  11  -3   2       13.78       19.26      4.94 o 
 -10  -2   2       19.24       20.25      4.45 o 
  -9  -2   2       21.06       17.65      3.21 o 
  -8  -2   2       21.87       31.27      2.95 o 
  -7  -2   2      970.55      988.25     13.07 o 
  -6  -2   2      585.14      551.90      6.53 o 
  -5  -2   2       14.18       17.61      1.31 o 
  -4  -2   2     1358.68     1254.05     10.04 o 
  -3  -2   2     1169.86     1250.76     12.35 o 
  -2  -2   2      486.04      546.98      5.00 o 
  -1  -2   2    11982.12    12002.84    151.65 o 
   0  -2   2     1345.13     1277.86     10.26 o 
   1  -2   2    22429.41    21996.04    162.20 o 
   2  -2   2     1571.63     1589.06     19.51 o 
   3  -2   2     4108.81     3988.38     30.01 o 
   4  -2   2      203.15      149.21      2.83 o 
   5  -2   2      143.06      156.36      2.99 o 
   6  -2   2      233.85      212.90      7.41 o 
   7  -2   2      207.66      207.96      7.90 o 
   8  -2   2       23.12       20.75      3.46 o 
   9  -2   2        0.27       -0.99      2.47 o 
  10  -2   2       87.94       87.43      6.92 o 
  11  -2   2        4.37        3.95      3.46 o 
 -11  -1   2       13.62       10.87      4.45 o 
 -10  -1   2        0.14        1.73      2.10 o 
  -9  -1   2       15.53       13.28      2.60 o 
  -8  -1   2      354.27      393.29      8.36 o 
  -7  -1   2       47.48       58.83      3.66 o 
  -6  -1   2      866.44      876.14     12.35 o 
  -5  -1   2       13.71        7.07      1.43 o 
  -4  -1   2        6.68        8.05      1.01 o 
  -3  -1   2     5525.89     5589.85     33.81 o 
  -2  -1   2      152.09      146.58      2.01 o 
  -1  -1   2     7114.23     7581.14     60.23 o 
   0  -1   2      208.05      217.57      6.92 o 
   1  -1   2     3136.88     3168.10     23.05 o 
   2  -1   2      435.20      411.81      4.71 o 
   3  -1   2     9873.11    10171.12    191.17 o 
   4  -1   2      326.13      313.42      6.17 o 
   5  -1   2      687.06      626.96      9.39 o 
   6  -1   2      176.57      217.35      7.41 o 
   7  -1   2        8.48       13.83      2.96 o 
   8  -1   2      500.17      486.56     13.34 o 
   9  -1   2       93.61       79.31      6.67 o 
  10  -1   2        0.23        2.47      3.46 o 
  11  -1   2        5.11        7.41      3.46 o 
 -11   0   2       21.39       26.18      5.43 o 
 -10   0   2       53.61       43.33      4.01 o 
  -9   0   2      171.54      175.93      6.26 o 
  -8   0   2       10.83        9.87      2.96 o 
  -7   0   2        1.29        5.32      6.42 o 
  -6   0   2      276.93      285.58      6.26 o 
  -5   0   2       86.00       83.78      3.19 o 
  -4   0   2      568.80      541.88      8.38 o 
  -3   0   2      108.51      125.95      6.52 o 
  -2   0   2     1549.20     1548.22     10.40 o 
  -1   0   2     2269.72     2297.29     15.18 o 
   0   0   2     4497.30     4434.24     33.13 o 
   1   0   2     1968.01     2055.94     15.36 o 
   2   0   2     8113.76     8080.78     67.43 o 
   3   0   2     6688.76     6926.63     49.95 o 
   4   0   2     1303.70     1194.20     11.11 o 
   5   0   2       52.90       58.52      1.69 o 
   6   0   2     2494.02     2381.69     22.72 o 
   7   0   2      584.43      542.88     12.84 o 
   8   0   2       86.24       87.04      4.01 o 
   9   0   2       52.58       50.39      5.43 o 
  10   0   2        3.70        5.93      3.46 o 
  11   0   2      102.63       96.82      7.90 o 
  12   0   2        4.26        7.41      3.95 o 
 -11   1   2       10.16       12.84      4.94 o 
 -10   1   2       19.88       10.90      2.79 o 
  -9   1   2        0.38        4.26      2.47 o 
  -8   1   2       46.01       56.65      7.16 o 
  -7   1   2      284.52      259.81      6.61 o 
  -6   1   2      136.72      141.05      4.50 o 
  -5   1   2     1203.50     1234.93     18.28 o 
  -4   1   2     9492.44     9686.11     69.51 o 
  -3   1   2      701.54      599.19      6.17 o 
  -2   1   2     8424.14     8019.92    118.31 o 
  -1   1   2       12.57       19.60      1.23 o 
   0   1   2      158.94      170.42      3.46 o 
   1   1   2    10192.10    10321.58    225.25 o 
   2   1   2     1540.89     1435.74     12.23 o 
   3   1   2     1097.81     1099.01     10.30 o 
   4   1   2      293.43      326.03      4.85 o 
   5   1   2      744.09      808.67      6.10 o 
   6   1   2      396.12      397.81     13.19 o 
   7   1   2      737.17      750.94     10.26 o 
   8   1   2      212.42      177.23      6.67 o 
   9   1   2        7.52        6.92      2.96 o 
  10   1   2      215.80      212.90      9.88 o 
  11   1   2        8.85       15.81      4.45 o 
  12   1   2       13.26        8.40      3.95 o 
 -10   2   2       18.53       16.40      3.95 o 
  -9   2   2       78.65       81.06      4.54 o 
  -8   2   2       53.15       45.49      4.94 o 
  -7   2   2       20.99       19.76      3.46 o 
  -6   2   2        6.81        2.47      1.98 o 
  -5   2   2       18.78       15.81      2.47 o 
  -4   2   2      949.45      853.58     13.83 o 
  -3   2   2     1565.17     1595.41     19.76 o 
  -2   2   2     1952.93     2025.72     16.22 o 
  -1   2   2     6434.89     6524.08     48.57 o 
   0   2   2     4315.34     4503.05     46.93 o 
   1   2   2     4796.10     4705.41     34.57 o 
   2   2   2     8841.45     9045.73     67.32 o 
   3   2   2      194.42      224.55     13.46 o 
   4   2   2     2166.82     2221.44     16.40 o 
   5   2   2        8.85        5.26      1.66 o 
   6   2   2      335.53      319.73      5.56 o 
   7   2   2      258.85      270.32      5.91 o 
   8   2   2       10.97       12.84      2.25 o 
   9   2   2        5.26        7.41      2.96 o 
  10   2   2       69.46       71.63      6.92 o 
  11   2   2       11.53       15.81      4.45 o 
  12   2   2       17.78       25.19      5.43 o 
 -10   3   2       46.66       56.25      4.71 o 
  -9   3   2      315.00      305.16      8.36 o 
  -8   3   2        0.02        2.47      2.47 o 
  -7   3   2        9.63        2.96      2.47 o 
  -6   3   2      174.15      189.69      7.41 o 
  -5   3   2        0.03        5.93      1.98 o 
  -4   3   2       16.27       27.17      2.96 o 
  -3   3   2      119.43       97.83      1.46 o 
  -2   3   2        7.71       12.72      1.19 o 
  -1   3   2       56.81      123.00      3.46 o 
   0   3   2     8757.21     8647.98     88.92 o 
   1   3   2     8254.64     8352.58     85.95 o 
   2   3   2     3125.91     3005.16     23.79 o 
   3   3   2     4777.47     4694.83     24.85 o 
   4   3   2       59.67       70.72      2.92 o 
   5   3   2        0.95        1.69      0.72 o 
   6   3   2     2352.83     2359.00     17.45 o 
   7   3   2       22.70       28.10      1.96 o 
   8   3   2      660.51      624.38     14.82 o 
   9   3   2      229.92      213.89      9.39 o 
  10   3   2       10.57       11.86      3.95 o 
  11   3   2       22.39       21.24      4.94 o 
  12   3   2       28.29       29.64      5.43 o 
 -10   4   2       61.28       67.88      5.20 o 
  -9   4   2       22.28       22.23      4.45 o 
  -8   4   2      197.52      193.64      8.40 o 
  -7   4   2        1.06        1.98      2.47 o 
  -6   4   2       33.36       28.16      3.95 o 
  -5   4   2      377.65      381.35     10.37 o 
  -4   4   2       59.23       67.18      4.45 o 
  -3   4   2     1454.24     1468.16     13.17 o 
  -2   4   2      235.56      257.17      4.27 o 
  -1   4   2      686.11      750.66      7.31 o 
   0   4   2     9119.88     9250.43    103.24 o 
   1   4   2     1906.52     1633.07     13.92 o 
   2   4   2     1273.79     1079.95      9.93 o 
   3   4   2      317.14      346.25      4.42 o 
   4   4   2       83.09       85.04      4.91 o 
   5   4   2      151.93      134.49      3.23 o 
   6   4   2        0.44        3.64      1.67 o 
   7   4   2      552.75      581.96      7.16 o 
   8   4   2       62.09       52.36      5.43 o 
   9   4   2        0.51        5.43      2.96 o 
  10   4   2       23.24       25.19      4.94 o 
  11   4   2       32.87       35.57      5.93 o 
  12   4   2        1.60        0.49      3.95 o 
  -9   5   2        0.07        1.98      3.46 o 
  -8   5   2       28.51       42.48      5.43 o 
  -7   5   2       61.38       73.11      5.93 o 
  -6   5   2      361.04      306.76     10.37 o 
  -5   5   2      250.61      265.76      8.89 o 
  -4   5   2      920.60      846.18     15.81 o 
  -3   5   2        0.29        7.74      1.19 o 
  -2   5   2      325.79      404.16      5.82 o 
  -1   5   2        4.03        2.96      1.48 o 
   0   5   2     7169.78     7207.06     75.58 o 
   1   5   2      530.38      473.46     20.75 o 
   2   5   2     4051.18     3809.02     43.96 o 
   3   5   2      125.15      189.10      4.36 o 
   4   5   2     2890.78     2815.67     24.80 o 
   5   5   2        4.82        4.49      1.07 o 
   6   5   2       76.40       64.68      2.62 o 
   7   5   2      189.22      188.70      5.59 o 
   8   5   2       18.62       18.65      2.60 o 
   9   5   2        3.68        3.95      2.96 o 
  10   5   2        6.72        6.92      3.46 o 
  11   5   2        7.51        6.42      3.95 o 
  12   5   2       44.97       45.94      6.42 o 
  -9   6   2       82.91       80.52      6.92 o 
  -8   6   2       41.64       34.08      4.94 o 
  -7   6   2       12.10       14.82      3.46 o 
  -6   6   2        1.89        0.49      2.47 o 
  -5   6   2       82.45       88.92      5.93 o 
  -4   6   2      225.87      228.22      8.40 o 
  -3   6   2        4.77        5.43      2.47 o 
  -2   6   2     1317.16     1457.90     14.56 o 
  -1   6   2      437.53      428.77      8.89 o 
   0   6   2      216.17      197.10      5.93 o 
   1   6   2      203.96      234.14      6.92 o 
   2   6   2      552.40      550.78     11.36 o 
   3   6   2     1831.89     2101.36     28.16 o 
   4   6   2      116.87      113.93      4.19 o 
   5   6   2      349.73      325.58      6.80 o 
   6   6   2        5.41       11.67      1.60 o 
   7   6   2      111.79      122.90      6.92 o 
   8   6   2      203.28      224.13      6.45 o 
   9   6   2      100.81       85.46      6.92 o 
  10   6   2       23.42       22.23      4.45 o 
  11   6   2       13.26       17.78      4.94 o 
  12   6   2        0.19       -0.99      3.46 o 
  -9   7   2        0.11        2.47      3.46 o 
  -8   7   2       12.65       17.78      4.45 o 
  -7   7   2      156.56      174.87      8.89 o 
  -6   7   2       13.92        7.41      2.96 o 
  -5   7   2       44.52       62.73      5.43 o 
  -4   7   2      143.15      168.94      7.41 o 
  -3   7   2      525.77      534.97     12.84 o 
  -2   7   2      861.00      865.78     10.68 o 
  -1   7   2      119.79      117.07      4.94 o 
   0   7   2        0.29        3.46      1.98 o 
   1   7   2        7.51        6.92      1.98 o 
   2   7   2        0.18        8.40      2.47 o 
   3   7   2       83.87       97.81      5.43 o 
   4   7   2        1.34        4.17      1.54 o 
   5   7   2        1.55        1.23      1.40 o 
   6   7   2        0.91        3.82      1.90 o 
   7   7   2       56.94       50.29      3.84 o 
   8   7   2        2.70        8.15      2.45 o 
   9   7   2        0.78        4.83      2.25 o 
  10   7   2      131.49      131.40      8.89 o 
  11   7   2        4.06        4.94      3.95 o 
  12   7   2       17.46       13.83      4.94 o 
  -8   8   2        8.89       18.28      4.94 o 
  -7   8   2      171.10      178.32      9.88 o 
  -6   8   2      213.21      209.94      9.88 o 
  -5   8   2       13.06       29.64      4.45 o 
  -4   8   2       12.57       10.37      2.96 o 
  -3   8   2      175.32      167.95      7.90 o 
  -2   8   2       66.34       66.56      3.44 o 
  -1   8   2      360.78      384.31      9.39 o 
   0   8   2      604.44      603.14     12.84 o 
   1   8   2        0.06       -0.49      1.98 o 
   2   8   2       23.39       29.64      3.46 o 
   3   8   2       57.48       51.37      4.45 o 
   4   8   2      934.90      931.14     17.78 o 
   5   8   2       35.67       37.60      3.14 o 
   6   8   2       45.70       45.19      4.20 o 
   7   8   2      130.99      126.30      5.41 o 
   8   8   2       17.23       22.50      3.14 o 
   9   8   2       79.36       73.08      7.16 o 
  10   8   2       64.98       65.20      7.41 o 
  11   8   2        0.35        0.49      3.46 o 
  -7   9   2       31.25       25.69      5.43 o 
  -6   9   2      240.06      229.20     10.87 o 
  -5   9   2      174.46      182.77      8.89 o 
  -4   9   2      164.31      185.73      8.89 o 
  -3   9   2      178.79      192.65      8.89 o 
  -2   9   2       54.03       53.84      5.43 o 
  -1   9   2        4.65        7.41      2.47 o 
   0   9   2      144.64      155.60      6.92 o 
   1   9   2      273.94      221.30      8.40 o 
   2   9   2       25.77       23.22      3.46 o 
   3   9   2      147.81      139.79      6.92 o 
   4   9   2       50.19       59.77      4.94 o 
   5   9   2        1.67        1.48      2.96 o 
   6   9   2      199.83      199.42      6.45 o 
   7   9   2       21.70       29.65      3.49 o 
   8   9   2       46.97       56.21      4.36 o 
   9   9   2       24.41       20.96      4.94 o 
  10   9   2        0.45        3.46      3.95 o 
  11   9   2        0.07       -1.48      3.46 o 
  -7  10   2        8.26        4.45      3.95 o 
  -6  10   2       26.40       40.01      5.93 o 
  -5  10   2      188.15      219.32     10.37 o 
  -4  10   2       82.76       82.49      6.92 o 
  -3  10   2       24.56       33.10      4.94 o 
  -2  10   2       74.59       63.23      5.93 o 
  -1  10   2      131.21      120.70      4.71 o 
   0  10   2       49.87       56.81      5.43 o 
   1  10   2       39.85       34.58      4.45 o 
   2  10   2        0.99        7.41      2.96 o 
   3  10   2      213.41      181.29      8.40 o 
   4  10   2        6.63        3.95      2.96 o 
   5  10   2       17.93       14.33      3.95 o 
   6  10   2       35.47       35.07      4.94 o 
   7  10   2        2.04        0.49      2.96 o 
   8  10   2       11.08       13.12      2.95 o 
   9  10   2        2.29       -1.48      2.45 o 
  10  10   2        0.54        1.84      2.60 o 
  11  10   2        0.96        0.49      3.95 o 
  -6  11   2        5.81        6.42      3.95 o 
  -5  11   2       26.60       29.64      5.43 o 
  -4  11   2       25.71       35.07      5.43 o 
  -3  11   2      213.70      195.12      9.88 o 
  -2  11   2       21.96       29.64      4.94 o 
  -1  11   2      105.82       99.04      4.71 o 
   0  11   2       49.77       64.71      5.43 o 
   1  11   2     1187.16     1129.22     21.24 o 
   2  11   2      202.21      201.05      8.89 o 
   3  11   2      313.14      299.35     10.87 o 
   4  11   2      654.75      666.37     16.80 o 
   5  11   2        1.99       -0.49      2.96 o 
   6  11   2        0.98        0.49      2.96 o 
   7  11   2        2.78       10.37      3.95 o 
   8  11   2        8.80        3.95      3.95 o 
   9  11   2       39.62       36.02      4.19 o 
  10  11   2       13.17       14.61      3.49 o 
  -5  12   2        3.35        4.94      3.95 o 
  -4  12   2       12.20        8.40      4.45 o 
  -3  12   2        1.09        3.46      3.95 o 
  -2  12   2        2.14        7.41      3.95 o 
  -1  12   2       30.97       30.13      4.94 o 
   0  12   2       68.61       88.42      6.92 o 
   1  12   2       27.41       28.16      4.45 o 
   2  12   2      174.77      170.91      8.89 o 
   3  12   2      160.37      145.72      7.90 o 
   4  12   2       31.46       33.10      5.43 o 
   5  12   2       19.77       14.33      3.95 o 
   6  12   2      180.95      193.64      9.88 o 
   7  12   2       18.67       15.31      4.45 o 
   8  12   2       11.61       18.77      4.94 o 
   9  12   2       34.65       29.64      5.93 o 
  10  12   2        2.49        6.92      4.94 o 
  -4  13   2       14.98        8.40      4.45 o 
  -3  13   2        2.75        2.96      3.95 o 
  -2  13   2       42.31       31.61      5.93 o 
  -1  13   2       35.47       41.00      5.43 o 
   0  13   2       49.08       54.34      5.93 o 
   1  13   2       17.72       15.31      4.45 o 
   2  13   2        0.53       -2.47      2.47 o 
   3  13   2        0.00        3.46      3.46 o 
   4  13   2        3.75       -1.98      3.46 o 
   5  13   2       41.07       39.52      5.93 o 
   6  13   2        4.10        7.90      3.95 o 
   7  13   2        0.39       -1.48      3.95 o 
   8  13   2        5.38        6.92      4.45 o 
   9  13   2       34.35       37.54      6.42 o 
  -3  14   2        3.69       12.35      4.45 o 
  -2  14   2        1.78       -1.48      3.46 o 
  -1  14   2       19.47       22.72      4.94 o 
   0  14   2        1.11       -0.49      2.96 o 
   1  14   2       11.39       12.35      4.45 o 
   2  14   2        9.97        5.43      3.95 o 
   3  14   2       75.67       61.75      6.92 o 
   4  14   2        0.57        2.47      3.95 o 
   5  14   2       30.43       32.11      5.93 o 
   6  14   2        7.99       13.83      4.94 o 
   7  14   2        6.51       20.75      5.43 o 
   8  14   2        5.02        2.96      4.45 o 
   9  14   2        7.88        6.42      4.94 o 
  -2  15   2        0.00        3.46      3.95 o 
  -1  15   2        7.65        6.92      3.95 o 
   0  15   2        5.79        6.42      3.95 o 
   1  15   2       12.26       13.83      4.94 o 
   2  15   2       12.24       16.30      4.94 o 
   3  15   2        4.39        9.39      4.45 o 
   4  15   2        0.92        2.47      3.95 o 
   5  15   2        0.15        0.99      3.95 o 
   6  15   2        1.39        2.47      4.45 o 
   7  15   2        0.10        0.49      4.45 o 
   8  15   2       34.32       33.59      6.42 o 
   0  16   2        3.24        2.96      3.95 o 
   2  16   2        2.78        2.96      4.45 o 
   3  16   2        0.28        1.48      4.45 o 
   4  16   2        3.20        6.92      4.45 o 
   5  16   2        6.04        7.90      4.94 o 
   6  16   2        0.50       -3.95      3.95 o 
  -4 -16   3        7.39        6.92      4.94 o 
  -3 -16   3        0.28        3.95      4.45 o 
  -2 -16   3        0.46       -0.49      2.79 o 
  -1 -16   3        2.39        0.99      2.96 o 
   0 -16   3        0.01       -2.70      2.95 o 
  -6 -15   3        8.24       10.37      4.94 o 
  -5 -15   3        0.37       -3.95      3.95 o 
  -4 -15   3        2.21        5.93      4.45 o 
  -3 -15   3        3.32        0.00      3.95 o 
  -2 -15   3        6.81       10.87      4.94 o 
  -1 -15   3       13.70       13.93      3.30 o 
   0 -15   3       17.77       19.77      3.66 o 
   1 -15   3       25.29       25.19      5.43 o 
   2 -15   3       70.42       58.29      7.41 o 
   3 -15   3       37.90       33.10      6.42 o 
  -7 -14   3        2.15        5.43      4.45 o 
  -6 -14   3       45.24       37.54      6.42 o 
  -5 -14   3        0.99        1.98      3.95 o 
  -4 -14   3       93.21       97.31      8.40 o 
  -3 -14   3        7.16        3.46      4.45 o 
  -2 -14   3        1.23        4.94      3.95 o 
  -1 -14   3        4.19        6.13      2.95 o 
   0 -14   3       82.45       70.08      6.67 o 
   1 -14   3       48.47       68.66      7.41 o 
   2 -14   3       54.63       63.23      7.41 o 
   3 -14   3        0.71        2.47      3.46 o 
   4 -14   3       60.45       69.16      7.90 o 
  -8 -13   3       17.77       11.36      5.43 o 
  -7 -13   3        1.08        2.47      4.45 o 
  -6 -13   3        0.63       -1.48      3.95 o 
  -5 -13   3        6.30        3.46      3.95 o 
  -4 -13   3       10.49        1.98      3.95 o 
  -3 -13   3       85.03       78.05      7.90 o 
  -2 -13   3        1.52        1.48      3.95 o 
  -1 -13   3       43.75       49.40      5.93 o 
   0 -13   3       67.67       80.67      4.89 o 
   1 -13   3       44.32       32.28      3.66 o 
   2 -13   3        0.51        2.96      3.95 o 
   3 -13   3       27.47       26.18      5.43 o 
   4 -13   3        8.36        5.43      4.45 o 
   5 -13   3        4.20        5.93      4.45 o 
  -9 -12   3        4.01       -2.96      4.45 o 
  -8 -12   3        1.63        2.96      4.45 o 
  -7 -12   3       42.95       38.53      6.42 o 
  -6 -12   3        5.73       10.37      4.45 o 
  -5 -12   3       62.98       60.26      6.92 o 
  -4 -12   3       17.46       12.35      3.95 o 
  -3 -12   3        0.35       -2.47      2.96 o 
  -2 -12   3        2.96        8.40      3.95 o 
  -1 -12   3       15.97        8.40      3.46 o 
   0 -12   3        0.07        2.22      2.10 o 
   1 -12   3       80.26       70.08     10.13 o 
   2 -12   3        3.29        2.96      3.46 o 
   3 -12   3      222.01      223.28     10.37 o 
   4 -12   3       30.64       20.75      4.45 o 
   5 -12   3        0.70       -3.46      3.46 o 
   6 -12   3        8.61       16.30      4.94 o 
  -9 -11   3        9.19        7.41      4.94 o 
  -8 -11   3        1.30        6.92      4.45 o 
  -7 -11   3       33.67       33.10      5.93 o 
  -6 -11   3        1.81        3.46      3.46 o 
  -5 -11   3       13.55       11.36      3.95 o 
  -4 -11   3       25.50       23.71      4.45 o 
  -2 -11   3       11.05       12.84      3.95 o 
  -1 -11   3       51.02       62.73      5.93 o 
   0 -11   3       56.50       55.33      3.84 o 
   1 -11   3       70.24       90.61      6.17 o 
   2 -11   3       17.52       20.26      3.70 o 
   3 -11   3       55.05       67.18      6.42 o 
   4 -11   3        7.46        7.41      3.46 o 
   5 -11   3        2.21        3.95      3.46 o 
   6 -11   3       17.28       23.71      5.43 o 
   7 -11   3       49.54       57.30      6.92 o 
  -8 -10   3       16.89       23.41      3.66 o 
  -7 -10   3       46.67       42.48      5.93 o 
  -6 -10   3        2.15       -2.96      2.96 o 
  -5 -10   3      312.33      325.53     11.86 o 
  -4 -10   3        6.30       10.37      3.46 o 
  -3 -10   3      178.10      187.22      8.89 o 
  -2 -10   3      133.54      129.42      6.92 o 
  -1 -10   3       54.86       69.65      5.93 o 
   0 -10   3       75.21       76.18      5.19 o 
   1 -10   3        3.51       10.42      2.45 o 
   2 -10   3       29.69       29.41      3.14 o 
   3 -10   3      207.38      185.73      8.89 o 
   4 -10   3       10.96       11.86      3.95 o 
   5 -10   3        0.01        5.43      3.46 o 
   6 -10   3       24.28       28.65      5.43 o 
   7 -10   3      228.21      218.34     10.87 o 
   8 -10   3        0.02       -2.47      3.46 o 
  -9  -9   3        3.08        4.45      3.95 o 
  -8  -9   3        6.26        7.18      3.46 o 
  -7  -9   3       35.24       29.14      4.94 o 
  -6  -9   3        0.18        2.13      2.25 o 
  -5  -9   3        8.81        6.42      3.46 o 
  -4  -9   3      189.99      155.11      7.90 o 
  -3  -9   3      670.51      686.13     15.81 o 
  -2  -9   3       16.26       20.25      3.95 o 
  -1  -9   3      350.64      375.91     10.87 o 
   0  -9   3        0.00        1.48      3.95 o 
   1  -9   3       17.36       11.87      2.10 o 
   2  -9   3        0.08        0.74      1.75 o 
   3  -9   3      682.34      665.88     15.81 o 
   4  -9   3       43.42       50.88      5.43 o 
   5  -9   3      119.51      112.13      7.41 o 
   6  -9   3       40.73       37.54      5.43 o 
   7  -9   3       13.92       16.80      4.45 o 
   8  -9   3       55.47       60.26      6.92 o 
  -9  -8   3       28.50       37.54      5.93 o 
  -8  -8   3        4.67        1.23      2.45 o 
  -7  -8   3        0.57       -1.73      2.10 o 
  -6  -8   3       73.42       73.44      4.94 o 
  -5  -8   3      122.13      104.70      7.41 o 
  -4  -8   3      159.76      153.13      7.90 o 
  -3  -8   3      118.31      115.10      6.92 o 
  -2  -8   3       96.48      102.25      6.42 o 
  -1  -8   3     2992.25     3149.57     40.51 o 
   0  -8   3       43.96       37.05      3.95 o 
   1  -8   3      345.86      358.88      6.99 o 
   2  -8   3      137.40      131.98      4.36 o 
   3  -8   3        8.77        7.93      1.75 o 
   4  -8   3        3.12        6.92      2.96 o 
   5  -8   3       15.04       17.29      3.46 o 
   6  -8   3        0.05        2.96      2.47 o 
   7  -8   3        2.90        5.43      2.96 o 
   8  -8   3        0.34       -1.48      2.96 o 
   9  -8   3       36.33       38.53      5.93 o 
  -9  -7   3        1.37        0.99      3.46 o 
  -8  -7   3      341.37      354.18     12.35 o 
  -7  -7   3      135.14      131.40      5.68 o 
  -6  -7   3      294.51      269.99      5.57 o 
  -5  -7   3        0.90        1.33      1.60 o 
  -4  -7   3      883.56      875.14     12.21 o 
  -3  -7   3      497.11      505.33     12.35 o 
  -2  -7   3      571.37      571.53     12.84 o 
  -1  -7   3     1189.13     1260.62     20.25 o 
   0  -7   3     1503.19     1598.99     23.22 o 
   1  -7   3     2036.75     2044.42     19.38 o 
   2  -7   3      273.62      303.59      5.76 o 
   3  -7   3       11.18       12.43      1.75 o 
   4  -7   3      365.36      328.00      9.88 o 
   5  -7   3       52.35       55.32      5.43 o 
   6  -7   3       26.39       34.58      4.45 o 
   7  -7   3       13.25        8.89      3.46 o 
   8  -7   3      212.59      201.54      9.39 o 
   9  -7   3       53.37       61.75      6.92 o 
 -10  -6   3       11.17       14.82      4.45 o 
  -9  -6   3       37.44       33.10      5.43 o 
  -8  -6   3       26.11       26.67      4.45 o 
  -7  -6   3      262.47      270.21     14.33 o 
  -6  -6   3      793.34      774.94      9.28 o 
  -5  -6   3      357.91      361.09      5.77 o 
  -4  -6   3       41.52       50.32      3.39 o 
  -3  -6   3     1321.24     1417.77     15.54 o 
  -2  -6   3      568.08      579.92     11.86 o 
  -1  -6   3       41.25       48.41      3.95 o 
   0  -6   3      640.35      662.91     12.35 o 
   1  -6   3      264.42      339.11      5.94 o 
   2  -6   3        6.16        8.43      1.40 o 
   3  -6   3        7.66        4.45      1.48 o 
   4  -6   3       33.61       29.14      3.46 o 
   5  -6   3      376.43      343.80     10.37 o 
   6  -6   3     1782.64     1784.23     28.65 o 
   7  -6   3        0.35       -1.48      2.47 o 
   8  -6   3        1.43        4.45      2.96 o 
   9  -6   3       53.07       58.29      6.42 o 
  10  -6   3       11.57       11.36      4.45 o 
 -10  -5   3       49.65       47.42      6.42 o 
  -9  -5   3       13.91       20.25      4.45 o 
  -8  -5   3        7.82       11.36      3.46 o 
  -7  -5   3       25.28       27.61      2.37 o 
  -6  -5   3      298.28      340.42      5.66 o 
  -5  -5   3      133.06      162.06      3.69 o 
  -4  -5   3        3.13        7.36      1.14 o 
  -3  -5   3      103.67       83.99      4.69 o 
  -2  -5   3     2014.36     1987.84     19.03 o 
   0  -5   3        1.14        2.96      1.48 o 
   1  -5   3     3938.59     3784.95     30.03 o 
   2  -5   3      206.11      226.86      4.36 o 
   3  -5   3     7263.30     7455.08     55.53 o 
   4  -5   3      883.54      887.39     10.09 o 
   5  -5   3      378.46      369.49     10.37 o 
   6  -5   3        0.78       -1.98      1.98 o 
   7  -5   3       33.50       34.58      4.45 o 
   8  -5   3        7.04        7.90      3.46 o 
   9  -5   3       39.62       32.60      4.94 o 
  10  -5   3        7.56       11.36      4.45 o 
 -10  -4   3        0.68       -1.98      3.46 o 
  -9  -4   3        4.56        8.40      3.46 o 
  -8  -4   3        7.23        6.92      2.96 o 
  -7  -4   3       34.44       28.60      2.95 o 
  -6  -4   3      126.37      132.94      3.58 o 
  -5  -4   3      350.30      353.57      5.19 o 
  -4  -4   3      695.38      698.36      7.42 o 
  -3  -4   3      197.29      201.09      3.41 o 
  -2  -4   3      142.45      149.00      9.14 o 
  -1  -4   3     5644.23     5560.82     42.96 o 
   0  -4   3     4101.53     4127.29     31.38 o 
   1  -4   3     1979.61     1951.19     16.76 o 
   3  -4   3       82.48       98.27      3.21 o 
   4  -4   3     2628.21     2581.29     25.69 o 
   5  -4   3       73.36       91.88      5.43 o 
   6  -4   3       37.46       30.13      3.95 o 
   7  -4   3      108.07      113.12      6.92 o 
   8  -4   3       43.52       28.16      4.45 o 
   9  -4   3       71.40       79.04      6.42 o 
  10  -4   3        9.43        8.40      3.46 o 
  11  -4   3       52.78       69.16      7.41 o 
 -11  -3   3        0.32       -3.46      3.46 o 
 -10  -3   3       48.20       44.46      5.93 o 
  -9  -3   3        6.88        8.40      3.46 o 
  -8  -3   3       18.89       22.72      3.95 o 
  -7  -3   3      365.41      360.41      7.46 o 
  -6  -3   3       34.11       38.66      3.76 o 
  -5  -3   3       63.14       62.85      2.37 o 
  -4  -3   3     3739.50     3964.89     26.09 o 
  -3  -3   3       22.18       26.23      4.20 o 
  -2  -3   3     3788.00     3803.30     23.97 o 
  -1  -3   3      568.04      550.21      9.63 o 
   0  -3   3     2985.85     3001.91     22.98 o 
   1  -3   3     1874.42     1841.38     15.36 o 
   2  -3   3     2871.99     2692.71     21.66 o 
   3  -3   3     3608.40     3242.65     25.66 o 
   4  -3   3      219.95      228.95      4.27 o 
   5  -3   3      270.93      286.20      4.84 o 
   6  -3   3      746.05      725.15     14.82 o 
   7  -3   3        8.63       14.33      3.46 o 
   8  -3   3      136.97      124.48      6.92 o 
   9  -3   3        0.06        0.49      2.96 o 
  10  -3   3      265.80      308.24     12.35 o 
  11  -3   3       35.62       43.96      6.42 o 
 -11  -2   3        6.40        7.41      4.45 o 
 -10  -2   3      104.30       89.90      7.41 o 
  -9  -2   3        1.58        5.43      3.46 o 
  -8  -2   3      357.96      339.97      8.01 o 
  -7  -2   3      230.63      212.27     10.13 o 
  -6  -2   3       66.16       79.65      3.66 o 
  -5  -2   3        7.93       17.28      1.37 o 
  -4  -2   3      210.12      210.34      4.10 o 
  -3  -2   3      296.08      293.88      3.75 o 
  -2  -2   3      143.57      169.07      2.46 o 
  -1  -2   3     1569.94     1510.44     16.55 o 
   0  -2   3     3406.94     3251.86     25.44 o 
   1  -2   3       45.79       52.99      1.98 o 
   2  -2   3     8370.65     8502.08     61.81 o 
   3  -2   3       25.29       19.81      1.40 o 
   4  -2   3      571.55      688.61      7.94 o 
   5  -2   3     1472.98     1391.66     13.28 o 
   6  -2   3      946.60      841.24     15.81 o 
   7  -2   3       45.44       40.51      4.45 o 
   8  -2   3      136.93      152.64      7.41 o 
   9  -2   3       27.94       22.72      4.45 o 
  10  -2   3       66.17       62.73      6.42 o 
  11  -2   3       90.59       90.89      7.41 o 
 -11  -1   3       21.67       27.66      5.93 o 
 -10  -1   3       17.43       21.73      4.94 o 
  -9  -1   3        2.41       -0.49      2.96 o 
  -8  -1   3       54.16       51.56      3.66 o 
  -7  -1   3      321.85      315.25      7.10 o 
  -6  -1   3       20.31       26.12      2.60 o 
  -5  -1   3        6.60       10.57      1.22 o 
  -4  -1   3      358.35      395.05      4.74 o 
  -3  -1   3      961.04      941.09      7.80 o 
  -2  -1   3     1358.01     1381.77      9.78 o 
  -1  -1   3       26.65       16.30      1.48 o 
   0  -1   3     2096.20     2184.00     29.39 o 
   1  -1   3      229.72      214.57      2.95 o 
   2  -1   3      351.80      342.10      4.36 o 
   3  -1   3    14545.29    14641.06    112.72 o 
   4  -1   3      322.67      383.73     12.84 o 
   5  -1   3     5217.85     4970.42     38.22 o 
   6  -1   3      495.23      482.61     11.36 o 
   7  -1   3       84.99       87.43      5.43 o 
   8  -1   3      272.58      267.73      9.39 o 
   9  -1   3      172.60      168.94      8.40 o 
  10  -1   3       16.56       11.36      3.95 o 
  11  -1   3        9.49        9.39      3.95 o 
 -10   0   3       27.80       17.78      4.94 o 
  -9   0   3       48.84       61.75      6.42 o 
  -8   0   3      118.77      119.18      5.06 o 
  -7   0   3     1102.38     1049.61     13.92 o 
  -6   0   3      274.38      285.99      6.40 o 
  -5   0   3      168.49      173.19      4.50 o 
  -4   0   3       37.07       42.53      1.71 o 
  -3   0   3      234.87      235.42      3.23 o 
  -2   0   3     1663.89     1680.25     11.53 o 
  -1   0   3     4491.03     4614.66     27.73 o 
   0   0   3     3012.50     3382.83     25.67 o 
   1   0   3    11721.37    11228.14    163.32 o 
   2   0   3      738.15      711.95     13.09 o 
   3   0   3    27382.81    25824.67    673.04 o 
   4   0   3     4471.27     4427.91     34.05 o 
   5   0   3      204.87      264.37      5.19 o 
   6   0   3       18.19       19.26      2.96 o 
   7   0   3      637.72      660.44     14.82 o 
   8   0   3      553.54      558.19     14.33 o 
   9   0   3       24.69       19.26      3.95 o 
  11   0   3      255.43      264.77     11.86 o 
  12   0   3       31.93       40.51      6.42 o 
 -10   1   3        0.55        0.99      3.46 o 
  -9   1   3        0.01        0.25      2.72 o 
  -8   1   3        0.64        0.63      1.90 o 
  -7   1   3       72.89       72.75      6.42 o 
  -6   1   3        0.90        1.73      2.72 o 
  -5   1   3      231.22      233.16      7.66 o 
  -4   1   3      348.42      348.30      4.23 o 
  -3   1   3     3129.68     2942.69     23.05 o 
  -2   1   3     7804.13     7359.10     55.11 o 
  -1   1   3     1270.42     1288.50     14.33 o 
   0   1   3     1043.30     1171.84     10.30 o 
   1   1   3      206.63      192.71      2.09 o 
   2   1   3     1617.74     1539.38     13.26 o 
   3   1   3    16092.49    16504.96    279.84 o 
   4   1   3       45.98       47.88      3.21 o 
   5   1   3      706.22      723.23      8.86 o 
   6   1   3      299.27      320.75      3.69 o 
   7   1   3      830.11      813.23     12.84 o 
   8   1   3      560.29      527.07     13.83 o 
   9   1   3       87.58      105.71      6.92 o 
  10   1   3       45.94       47.42      5.93 o 
  11   1   3      139.47      152.14      9.39 o 
  12   1   3        0.77        2.96      3.46 o 
 -10   2   3        0.73        0.00      3.46 o 
  -9   2   3       53.89       52.07      4.36 o 
  -8   2   3       10.60        5.47      2.72 o 
  -7   2   3      168.82      175.90      7.66 o 
  -6   2   3       62.71       60.26      4.94 o 
  -5   2   3        0.13        2.96      1.48 o 
  -4   2   3     1018.09     1170.22     17.29 o 
  -3   2   3      789.08      873.96     17.29 o 
  -2   2   3     3630.84     3844.09     53.10 o 
  -1   2   3     5157.73     4908.11     51.37 o 
   0   2   3     2011.87     1903.28     22.72 o 
   1   2   3      662.05      674.43      9.88 o 
   2   2   3       16.27       28.90      1.40 o 
   3   2   3      952.17      896.56     13.34 o 
   4   2   3      862.13      948.63      8.55 o 
   5   2   3        1.71        1.98      0.82 o 
   6   2   3       19.63       17.31      1.20 o 
   7   2   3     1162.53     1117.80     10.47 o 
   8   2   3       45.69       47.92      5.43 o 
   9   2   3        0.69        1.98      2.47 o 
  10   2   3       41.93       57.79      6.42 o 
  11   2   3       67.37       56.81      6.92 o 
  12   2   3        0.85        2.96      3.46 o 
 -10   3   3       29.86       39.02      6.42 o 
  -9   3   3      205.81      224.85      7.46 o 
  -8   3   3      145.60      159.88      7.90 o 
  -7   3   3       19.16       25.69      3.95 o 
  -6   3   3       93.96      108.67      5.93 o 
  -5   3   3      102.68       80.52      4.94 o 
  -4   3   3      741.93      796.28     13.83 o 
  -3   3   3      652.61      628.75      7.24 o 
  -2   3   3     3371.27     3337.65     26.19 o 
  -1   3   3     1730.62     1748.66     21.24 o 
   0   3   3     2231.41     2411.08     28.16 o 
   1   3   3     3877.55     3722.08     41.49 o 
   2   3   3      676.97      632.70     11.11 o 
   3   3   3      726.41      789.33     14.08 o 
   4   3   3      319.82      305.32      3.70 o 
   5   3   3      123.32      132.06      2.30 o 
   6   3   3      726.30      670.32      5.98 o 
   7   3   3       10.51       21.35      1.79 o 
   8   3   3      714.64      697.00     16.30 o 
   9   3   3      208.35      220.31      9.39 o 
  10   3   3      163.53      163.50      8.89 o 
  11   3   3       25.83       31.61      5.43 o 
  12   3   3        0.31        0.00      3.46 o 
  -9   4   3        7.49        8.89      2.79 o 
  -8   4   3      269.31      284.53     10.37 o 
  -7   4   3       13.15        5.43      2.96 o 
  -6   4   3     1010.06     1133.67     20.25 o 
  -5   4   3       93.95      107.19      5.93 o 
  -4   4   3      589.17      663.90     13.34 o 
  -3   4   3     6509.28     6757.45     38.94 o 
  -2   4   3      311.10      349.10      5.34 o 
  -1   4   3       75.17      110.65      3.95 o 
   0   4   3    11828.20    11448.31    117.07 o 
   1   4   3        0.15        6.92      1.98 o 
   2   4   3    14438.27    13707.48    110.40 o 
   3   4   3      991.62     1113.88      9.38 o 
   4   4   3     1169.62     1109.54      9.63 o 
   5   4   3     1374.20     1458.28     11.14 o 
   6   4   3     1516.76     1580.50     14.74 o 
   7   4   3      100.94      105.39      4.36 o 
   8   4   3      379.75      352.83      7.46 o 
   9   4   3        9.64       18.28      3.95 o 
  10   4   3        0.77       -2.96      2.96 o 
  11   4   3        1.44        0.00      3.46 o 
  12   4   3        4.06        5.43      3.95 o 
  -9   5   3        0.14        0.00      2.96 o 
  -8   5   3        0.31       -1.98      2.47 o 
  -7   5   3        6.08        7.90      2.96 o 
  -6   5   3       18.32       25.19      3.95 o 
  -5   5   3       24.72       19.76      3.46 o 
  -4   5   3     2691.12     2595.83     34.58 o 
  -3   5   3      756.15      832.84     15.31 o 
  -2   5   3      248.04      253.67      4.13 o 
  -1   5   3     2844.14     3152.02     41.25 o 
   0   5   3     1347.18     1351.40     12.52 o 
   1   5   3        1.19        2.19      1.19 o 
   2   5   3     3130.60     3231.06     25.94 o 
   3   5   3       42.17       84.08      3.30 o 
   4   5   3     7442.80     7535.30     45.29 o 
   5   5   3       34.88       46.17      4.49 o 
   6   5   3      165.36      147.68      3.48 o 
   7   5   3       85.01       68.80      4.20 o 
   8   5   3      319.14      304.75      7.31 o 
   9   5   3       41.41       42.48      5.43 o 
  10   5   3       59.62       66.69      6.92 o 
  11   5   3       94.56       88.92      7.41 o 
  12   5   3        0.64        2.47      3.95 o 
  -9   6   3        5.46       11.36      3.95 o 
  -8   6   3       31.91       34.08      5.43 o 
  -7   6   3      182.92      137.32      7.90 o 
  -6   6   3       10.38       14.33      3.46 o 
  -5   6   3      588.28      589.80     14.33 o 
  -4   6   3      451.04      429.76     11.36 o 
  -3   6   3        0.08        0.99      1.98 o 
  -2   6   3       96.55       98.00      3.30 o 
  -1   6   3        8.92       13.83      1.98 o 
   0   6   3       21.07       15.31      1.54 o 
   1   6   3     2597.26     2610.15     32.60 o 
   2   6   3      469.31      473.96      9.39 o 
   3   6   3     3550.75     3429.95     28.19 o 
   4   6   3        1.83       13.73      6.17 o 
   5   6   3       62.11       44.68      2.95 o 
   6   6   3     2075.99     2044.32     27.17 o 
   7   6   3      144.13      122.58      4.89 o 
   8   6   3        0.70        2.74      2.47 o 
   9   6   3        6.07        3.95      2.96 o 
  10   6   3      102.15       87.43      7.41 o 
  11   6   3       52.35       42.98      6.42 o 
  12   6   3        5.02       10.87      4.45 o 
  -8   7   3       14.34       17.78      4.45 o 
  -7   7   3        8.07        0.49      2.96 o 
  -6   7   3        6.13        3.95      2.96 o 
  -5   7   3       50.88       50.88      5.43 o 
  -4   7   3      365.01      359.12     10.87 o 
  -3   7   3     1141.34     1125.27     20.25 o 
  -2   7   3       40.50       42.50      2.73 o 
  -1   7   3     1246.03     1282.35     19.26 o 
   0   7   3       22.86       22.23      2.96 o 
   1   7   3       44.37       52.36      4.45 o 
   2   7   3      628.03      585.36     12.35 o 
   3   7   3       15.04       13.83      2.96 o 
   4   7   3     1557.21     1534.28     24.20 o 
   5   7   3        6.51        1.43      2.72 o 
   6   7   3        2.63        5.93      2.10 o 
   7   7   3        0.03       -1.54      1.54 o 
   8   7   3      122.72      120.54      5.24 o 
   9   7   3      113.32      126.75     16.80 o 
  10   7   3       13.04       14.33      4.45 o 
  11   7   3       23.06       30.13      5.93 o 
  12   7   3        0.33       -2.47      3.46 o 
  -8   8   3        7.94        7.90      3.95 o 
  -7   8   3       45.37       58.29      6.92 o 
  -6   8   3        0.32        0.99      2.96 o 
  -5   8   3        6.03        7.90      3.46 o 
  -4   8   3        1.86        0.99      2.47 o 
  -3   8   3       83.00       89.90      5.93 o 
  -2   8   3      734.34      765.16     16.30 o 
  -1   8   3      992.69     1050.19     17.29 o 
   0   8   3      835.56      803.20     15.31 o 
   1   8   3     2072.30     2081.11     29.14 o 
   2   8   3       17.97       16.80      2.96 o 
   3   8   3      931.01     1026.48     18.77 o 
   4   8   3        1.87        3.95      2.47 o 
   5   8   3      978.24      982.85     22.48 o 
   6   8   3      216.85      224.94      8.15 o 
   7   8   3      169.34      164.11      6.11 o 
   8   8   3       39.97       46.60      5.43 o 
   9   8   3        3.58       -1.33      2.25 o 
  10   8   3       24.79       20.25      4.94 o 
  11   8   3        6.56       10.37      4.45 o 
  -7   9   3       99.44      109.17      8.40 o 
  -6   9   3       15.95        9.39      3.95 o 
  -5   9   3        0.08        2.47      3.46 o 
  -4   9   3      173.36      185.24      8.89 o 
  -3   9   3      256.34      263.78     10.37 o 
  -2   9   3       37.22       26.18      3.95 o 
  -1   9   3        0.92        0.99      2.47 o 
   0   9   3      239.82      258.35      8.89 o 
   1   9   3      111.82      103.73      6.42 o 
   2   9   3        0.32       11.36      2.96 o 
   3   9   3        3.84        3.95      2.47 o 
   4   9   3       31.54       30.13      3.95 o 
   5   9   3       39.92       56.31      5.43 o 
   6   9   3        4.29        0.99      2.10 o 
   7   9   3        5.63        8.45      2.47 o 
   8   9   3        8.93       16.99      2.95 o 
   9   9   3       32.62       37.96      4.01 o 
  10   9   3       14.82       28.16      5.43 o 
  11   9   3        3.58        1.48      3.95 o 
  -7  10   3        6.47       11.86      4.45 o 
  -6  10   3      126.97      125.96      8.89 o 
  -5  10   3       37.94       41.99      5.93 o 
  -4  10   3       20.43       17.29      4.45 o 
  -3  10   3      192.69      178.82      8.89 o 
  -2  10   3      224.47      238.59      9.88 o 
  -1  10   3      415.89      380.36      8.01 o 
   0  10   3       45.53       45.45      4.94 o 
   1  10   3       81.84       78.05      5.93 o 
   2  10   3      318.71      332.44     10.87 o 
   3  10   3       26.53       20.25      3.95 o 
   4  10   3      112.57      101.76      6.92 o 
   5  10   3       45.60       38.53      4.94 o 
   6  10   3       80.92       90.89      6.42 o 
   7  10   3        6.59        5.43      3.46 o 
   8  10   3       18.88       15.98      3.14 o 
   9  10   3        4.66        3.70      2.79 o 
  10  10   3       40.65       38.86      4.69 o 
  11  10   3        1.60        4.94      4.45 o 
  -6  11   3        7.04        4.94      3.95 o 
  -5  11   3       97.62       55.82      6.92 o 
  -4  11   3       19.94       22.23      4.94 o 
  -3  11   3      110.53       93.36      7.41 o 
  -2  11   3       44.35       32.11      4.94 o 
  -1  11   3        8.55        3.95      2.96 o 
   0  11   3       26.22       21.73      3.95 o 
   1  11   3        7.95       10.37      3.46 o 
   2  11   3       87.36       93.36      6.92 o 
   3  11   3      170.10      216.85      9.88 o 
   4  11   3      128.14      111.64      7.41 o 
   5  11   3       15.69        9.88      3.46 o 
   6  11   3       15.57       10.37      3.95 o 
   7  11   3        4.69       -2.96      2.96 o 
   8  11   3       21.32       27.66      5.43 o 
   9  11   3       19.59       21.36      5.93 o 
  10  11   3        0.96        0.74      2.79 o 
  11  11   3        0.40        1.98      3.95 o 
  -5  12   3       33.14       35.57      5.93 o 
  -4  12   3        2.30        4.45      3.95 o 
  -3  12   3       49.13       59.77      6.92 o 
  -2  12   3      144.84      149.67      9.39 o 
  -1  12   3      196.50      188.20      9.88 o 
   0  12   3        3.33        6.42      3.46 o 
   1  12   3        7.00        6.42      3.46 o 
   2  12   3       56.70       49.40      5.93 o 
   3  12   3       78.13       78.54      6.92 o 
   4  12   3        3.70        9.88      3.95 o 
   5  12   3        3.20        2.96      3.46 o 
   6  12   3        1.65       -0.99      3.46 o 
   7  12   3        7.26        3.95      3.46 o 
   8  12   3        6.99        5.43      3.95 o 
   9  12   3       32.04       46.43      6.42 o 
  10  12   3        1.16        1.48      4.45 o 
  -4  13   3        5.35        5.93      4.45 o 
  -3  13   3       10.24       13.83      4.45 o 
  -2  13   3        3.81        6.92      3.95 o 
  -1  13   3      153.48      138.81      8.89 o 
   0  13   3        0.68        0.00      3.46 o 
   1  13   3       12.41        8.89      3.95 o 
   2  13   3      142.54      144.73      8.89 o 
   3  13   3       10.70       18.28      4.45 o 
   4  13   3       21.94       12.35      4.45 o 
   5  13   3        0.69        2.47      3.46 o 
   6  13   3        3.18        4.45      3.95 o 
   7  13   3       49.22       45.45      6.42 o 
   8  13   3       37.73       44.95      6.92 o 
   9  13   3        6.84        8.89      4.94 o 
  -3  14   3        4.70       11.36      4.45 o 
  -2  14   3        4.50        3.95      3.95 o 
  -1  14   3        0.61        5.93      3.95 o 
   0  14   3       29.12       17.29      4.45 o 
   1  14   3       53.75       62.24      6.92 o 
   2  14   3        0.18        5.43      3.95 o 
   3  14   3       27.47       24.20      4.94 o 
   4  14   3        0.00        0.99      3.46 o 
   5  14   3        1.64        2.47      3.46 o 
   6  14   3       36.23       29.14      5.93 o 
   7  14   3        2.15        1.98      4.45 o 
   8  14   3        0.36       -3.95      3.95 o 
   9  14   3        4.39        0.49      3.95 o 
  -2  15   3       14.33       13.83      4.94 o 
  -1  15   3        6.03        9.39      4.45 o 
   0  15   3       50.78       50.39      6.42 o 
   1  15   3        0.81        2.47      3.95 o 
   2  15   3       92.29       90.40      8.40 o 
   3  15   3        2.27        2.96      4.45 o 
   4  15   3       50.02       47.92      6.92 o 
   5  15   3        0.02        2.47      3.95 o 
   6  15   3        0.05        4.45      4.45 o 
   7  15   3       27.86       32.60      6.42 o 
   8  15   3        7.06        8.89      4.94 o 
   0  16   3       13.79       15.31      4.94 o 
   2  16   3        0.79        3.46      4.45 o 
   3  16   3        0.27       -1.98      3.95 o 
   4  16   3        7.86       12.35      4.94 o 
   5  16   3       12.71       18.77      5.43 o 
   6  16   3        2.51       10.37      4.94 o 
  -3 -16   4        0.01       -1.98      3.95 o 
  -2 -16   4        0.00        0.49      4.45 o 
  -1 -16   4        0.07       -3.46      3.95 o 
   0 -16   4        2.81        2.21      2.95 o 
  -6 -15   4        3.72        4.45      4.94 o 
  -5 -15   4        0.10        2.96      4.45 o 
  -4 -15   4        0.02       -0.49      3.95 o 
  -3 -15   4       30.92       27.17      5.93 o 
  -2 -15   4        9.03        5.93      4.45 o 
  -1 -15   4        6.00        3.52      2.95 o 
   0 -15   4        4.81        7.33      3.30 o 
   1 -15   4        5.08        4.94      4.45 o 
   2 -15   4        1.96        7.41      4.45 o 
  -7 -14   4        2.66        4.45      4.45 o 
  -6 -14   4       21.46       31.61      6.42 o 
  -5 -14   4        2.56        0.49      3.95 o 
  -4 -14   4        3.88        3.46      4.45 o 
  -3 -14   4       23.06       30.13      5.93 o 
  -2 -14   4        0.14        5.43      4.45 o 
  -1 -14   4        1.05        5.43      3.46 o 
   0 -14   4       12.77       21.91      5.93 o 
   1 -14   4        0.01       -0.25      2.79 o 
   2 -14   4       18.10       20.25      5.43 o 
   3 -14   4        0.45       -3.46      3.46 o 
   4 -14   4       15.14       10.87      4.94 o 
  -8 -13   4        4.58       -0.99      4.45 o 
  -7 -13   4        2.37        3.95      3.95 o 
  -6 -13   4        1.26       -3.46      3.46 o 
  -5 -13   4        2.91       -0.99      3.95 o 
  -4 -13   4        0.08        8.40      3.95 o 
  -3 -13   4        3.79        5.93      4.45 o 
  -2 -13   4      100.20      121.52      8.40 o 
  -1 -13   4        0.97        1.13      2.37 o 
   0 -13   4       86.56       80.68      5.06 o 
   1 -13   4       23.57       18.24      3.30 o 
   2 -13   4       95.32       91.38      7.41 o 
   3 -13   4        4.05       -0.99      3.46 o 
   4 -13   4       17.12       10.37      4.45 o 
   5 -13   4        0.00        0.99      3.95 o 
  -8 -12   4        0.02       -3.95      3.95 o 
  -7 -12   4        0.01        6.42      4.94 o 
  -6 -12   4        0.15        0.99      3.95 o 
  -5 -12   4        0.00        6.42      3.95 o 
  -4 -12   4       12.05       12.35      3.95 o 
  -3 -12   4      120.19      130.41      8.40 o 
  -2 -12   4       23.84       26.18      4.94 o 
  -1 -12   4       27.90       23.21      3.09 o 
   0 -12   4       65.59       67.95      6.92 o 
   1 -12   4       50.47       43.97      3.84 o 
   2 -12   4       41.48       51.53      4.01 o 
   3 -12   4        0.37        4.94      3.46 o 
   4 -12   4       10.73        6.92      3.95 o 
   5 -12   4       39.42       36.55      5.93 o 
   6 -12   4        7.85        0.00      3.95 o 
  -8 -11   4       14.05       28.65      5.93 o 
  -7 -11   4       10.37       15.81      4.94 o 
  -6 -11   4       24.30       24.70      5.43 o 
  -5 -11   4       27.61       18.77      4.45 o 
  -4 -11   4       10.26       10.37      3.95 o 
  -3 -11   4      125.86      162.52      8.89 o 
  -2 -11   4       55.08       51.87      5.93 o 
  -1 -11   4      128.09      132.88      7.90 o 
   0 -11   4      274.55      278.65      7.15 o 
   1 -11   4        0.15        1.48      2.10 o 
   2 -11   4       67.80       71.55      4.45 o 
   3 -11   4       27.75       29.64      4.94 o 
   4 -11   4        0.71        1.98      3.46 o 
   5 -11   4       89.96       81.01      7.41 o 
   6 -11   4        0.98        2.47      3.95 o 
   7 -11   4        2.17        6.42      3.46 o 
  -9 -10   4        0.01        5.93      4.45 o 
  -8 -10   4        0.46        0.00      2.60 o 
  -7 -10   4        0.17        0.74      2.45 o 
  -6 -10   4       57.34       58.29      6.42 o 
  -5 -10   4        0.36       -1.98      2.96 o 
  -4 -10   4       22.61       39.02      5.43 o 
  -3 -10   4       29.13       28.65      4.45 o 
  -2 -10   4       71.06       82.00      6.42 o 
  -1 -10   4      138.74      134.36      7.41 o 
   0 -10   4      117.39      120.34      4.85 o 
   1 -10   4       56.91       60.30      3.84 o 
   2 -10   4       26.34       33.02      3.30 o 
   3 -10   4        7.29        2.47      2.96 o 
   4 -10   4       50.71       59.77      6.42 o 
   5 -10   4       58.86       50.39      5.93 o 
   6 -10   4      151.62      160.05      9.39 o 
   7 -10   4       40.98       38.04      5.93 o 
   8 -10   4        2.80        1.98      3.95 o 
  -9  -9   4        5.84        3.46      3.95 o 
  -8  -9   4       12.89       22.61      3.70 o 
  -7  -9   4        2.99        3.21      2.45 o 
  -6  -9   4       39.99       38.76      3.84 o 
  -5  -9   4       47.11       64.22      6.42 o 
  -4  -9   4       65.84       50.88      5.43 o 
  -3  -9   4      137.08      139.30      7.41 o 
  -2  -9   4      340.99      325.03     10.87 o 
  -1  -9   4        0.61        3.95      2.96 o 
   0  -9   4      356.24      365.67      8.89 o 
   1  -9   4      221.62      230.98      5.94 o 
   2  -9   4      286.70      303.72      6.80 o 
   3  -9   4        5.11        1.23      1.75 o 
   4  -9   4       12.22        8.89      3.46 o 
   5  -9   4        0.15        0.99      2.96 o 
   6  -9   4       21.41       21.73      4.45 o 
   7  -9   4       57.55       41.99      5.93 o 
   8  -9   4       26.14       28.16      5.43 o 
 -10  -8   4        0.69        2.47      3.95 o 
  -9  -8   4        4.00        1.48      3.95 o 
  -8  -8   4        1.16        9.39      3.95 o 
  -7  -8   4       23.55       25.43      3.14 o 
  -6  -8   4        0.66       -1.03      2.01 o 
  -5  -8   4        8.47       13.90      2.79 o 
  -4  -8   4        0.22       11.30      2.45 o 
  -3  -8   4      517.82      536.95     13.34 o 
  -2  -8   4       39.32       24.70      3.95 o 
  -1  -8   4       31.79       23.71      3.95 o 
   0  -8   4       47.35       55.60      3.30 o 
   1  -8   4      882.10      887.77     17.54 o 
   2  -8   4       54.69       60.41      3.49 o 
   3  -8   4      273.50      257.07      6.11 o 
   4  -8   4      152.92      135.84      6.92 o 
   5  -8   4     1222.92     1199.37     22.72 o 
   6  -8   4       68.71       51.37      5.43 o 
   7  -8   4      104.86       91.88      6.92 o 
   8  -8   4      125.04      124.48      7.90 o 
   9  -8   4       24.44       26.18      4.94 o 
 -10  -7   4        0.96       -3.46      3.46 o 
  -9  -7   4       53.42       67.18      7.41 o 
  -8  -7   4        0.14        1.98      3.46 o 
  -7  -7   4        4.04        3.70      2.45 o 
  -6  -7   4      209.63      201.67      6.45 o 
  -5  -7   4      253.59      253.23     11.11 o 
  -4  -7   4        0.58        3.38      4.20 o 
  -3  -7   4     1016.24     1066.37     13.96 o 
  -2  -7   4      203.12      220.31      7.90 o 
  -1  -7   4     1147.23     1332.74     21.24 o 
   0  -7   4      188.21      192.99     11.61 o 
   1  -7   4       26.14       34.93      2.96 o 
   2  -7   4       13.93       16.31      2.96 o 
   3  -7   4      478.97      452.07      7.66 o 
   4  -7   4      240.98      210.43      7.90 o 
   5  -7   4       13.22       13.83      3.46 o 
   6  -7   4        3.08       13.34      3.46 o 
   7  -7   4        8.05        6.42      3.46 o 
   8  -7   4        4.18        0.99      2.96 o 
   9  -7   4       13.28       17.29      4.45 o 
 -10  -6   4        1.92        1.98      3.95 o 
  -9  -6   4       15.91       13.83      4.45 o 
  -8  -6   4       19.45       19.76      3.95 o 
  -7  -6   4      281.50      285.65      7.31 o 
  -6  -6   4       15.30       15.26      2.60 o 
  -5  -6   4       91.33       95.40      4.54 o 
  -4  -6   4       17.00       23.31      2.45 o 
  -3  -6   4       82.43       84.75      3.84 o 
  -2  -6   4     2066.74     2219.24     21.65 o 
  -1  -6   4       25.03       16.80      2.96 o 
   0  -6   4        1.10        2.47      1.19 o 
   1  -6   4        0.16        1.13      1.19 o 
   2  -6   4        5.21        4.94      1.40 o 
   3  -6   4      412.54      413.22      7.16 o 
   4  -6   4        1.77        1.13      1.19 o 
   5  -6   4      212.03      183.26      7.41 o 
   6  -6   4        1.86        6.92      2.96 o 
   7  -6   4      389.42      352.70     11.86 o 
   8  -6   4        6.09       16.30      3.95 o 
   9  -6   4        0.21       -0.49      2.96 o 
  10  -6   4       28.82       33.10      5.43 o 
 -10  -5   4       57.85       63.23      7.41 o 
  -9  -5   4       14.01       24.20      4.94 o 
  -8  -5   4      229.40      224.76      9.88 o 
  -7  -5   4      114.10      108.18      7.41 o 
  -6  -5   4      144.49      141.91      5.20 o 
  -5  -5   4      131.98      138.47      3.62 o 
  -4  -5   4      718.81      677.98      7.62 o 
  -3  -5   4      225.92      231.68      5.41 o 
  -2  -5   4     1602.94     1826.21     18.15 o 
  -1  -5   4      319.49      275.14      7.90 o 
   0  -5   4     4552.92     4555.15     35.39 o 
   1  -5   4     1900.44     1894.41     17.27 o 
   2  -5   4      371.84      372.28      5.94 o 
   3  -5   4     1239.69     1199.01     13.58 o 
   4  -5   4       41.15       44.92      2.60 o 
   5  -5   4       16.39       21.24      2.96 o 
   6  -5   4       15.10       16.80      3.46 o 
   7  -5   4      397.98      386.29     11.86 o 
   8  -5   4      256.69      246.00      9.88 o 
   9  -5   4        1.74        2.96      2.96 o 
  10  -5   4        1.64        4.94      3.46 o 
 -10  -4   4        0.22        1.98      3.95 o 
  -9  -4   4       60.98       63.23      6.92 o 
  -8  -4   4        9.38        7.90      3.46 o 
  -7  -4   4      295.02      285.02     10.37 o 
  -6  -4   4       11.27       11.61      2.10 o 
  -5  -4   4       20.24       14.72      1.66 o 
  -4  -4   4       87.33      105.99      2.68 o 
  -3  -4   4       40.39       38.03      2.44 o 
  -2  -4   4       10.62        9.14      1.48 o 
  -1  -4   4     1241.70     1190.92     12.75 o 
   0  -4   4      231.96      220.37     10.13 o 
   1  -4   4       80.24      111.17      2.95 o 
   2  -4   4     1236.90     1155.45     11.70 o 
   3  -4   4      131.09      152.27      3.66 o 
   4  -4   4        8.70       23.42      1.90 o 
   5  -4   4      806.21      850.62     15.81 o 
   6  -4   4      872.14      922.25     17.78 o 
   7  -4   4      112.03       98.79      6.42 o 
   8  -4   4      139.88      151.65      7.90 o 
   9  -4   4       62.34       78.05      6.42 o 
  10  -4   4        0.37        0.99      3.46 o 
  11  -4   4       18.43       24.20      4.94 o 
 -10  -3   4      391.14      420.86     14.82 o 
  -9  -3   4        0.57       -1.48      2.96 o 
  -8  -3   4        0.91        3.46      3.46 o 
  -7  -3   4      463.51      495.45     13.83 o 
  -6  -3   4        2.93        3.23      1.31 o 
  -5  -3   4     1538.90     1536.27     12.83 o 
  -4  -3   4      652.02      614.02      6.67 o 
  -3  -3   4       29.14       42.73      1.74 o 
  -2  -3   4     1133.25     1212.31     12.75 o 
  -1  -3   4     3009.54     3150.49     36.55 o 
   0  -3   4      136.99      127.83      8.24 o 
   1  -3   4       46.10       50.25      3.46 o 
   2  -3   4      243.47      205.59      4.45 o 
   3  -3   4      518.38      512.98      6.80 o 
   4  -3   4      431.26      410.56      6.05 o 
   5  -3   4       71.25       77.00      2.73 o 
   6  -3   4      253.71      220.81      7.90 o 
   7  -3   4       32.46       22.72      3.46 o 
   8  -3   4      163.99      140.78      7.41 o 
   9  -3   4       91.11       85.46      6.42 o 
  10  -3   4      542.46      546.83     16.30 o 
  11  -3   4       36.07       29.14      5.43 o 
 -10  -2   4       19.30       23.22      4.94 o 
  -9  -2   4        3.02        3.95      2.96 o 
  -8  -2   4       63.44       61.75      6.42 o 
  -7  -2   4       48.47       56.81      5.93 o 
  -6  -2   4        2.41        7.83      1.98 o 
  -5  -2   4       58.71       64.66      2.43 o 
  -4  -2   4        4.00        3.99      1.29 o 
  -3  -2   4      294.44      316.94      4.73 o 
  -2  -2   4     1196.81     1128.29      8.71 o 
  -1  -2   4     2141.19     2050.55     17.99 o 
   0  -2   4    51207.68    48741.86    359.75 o 
   1  -2   4      308.30      322.08      4.27 o 
   2  -2   4     2303.72     2542.49     20.41 o 
   3  -2   4     1455.24     1662.32     23.96 o 
   4  -2   4     4551.69     4703.66     36.32 o 
   5  -2   4      273.21      295.69      9.14 o 
   6  -2   4       26.03       29.64      3.46 o 
   7  -2   4     1045.68     1006.22     18.77 o 
   8  -2   4      445.32      407.53     12.35 o 
   9  -2   4       10.01       13.83      3.95 o 
  10  -2   4      149.77      115.10      7.90 o 
  11  -2   4       72.51       70.14      7.41 o 
 -10  -1   4        8.02        7.90      3.95 o 
  -9  -1   4       26.08       20.75      4.45 o 
  -8  -1   4       27.46       29.14      4.94 o 
  -7  -1   4        0.11       -0.49      2.47 o 
  -6  -1   4        9.77       27.10      2.72 o 
  -5  -1   4       14.01       23.55      1.66 o 
  -4  -1   4      174.61      200.24      8.43 o 
  -3  -1   4      152.75      173.81      2.94 o 
  -2  -1   4      206.88      216.72      2.86 o 
  -1  -1   4      136.72      147.39      3.95 o 
   0  -1   4     3860.45     3692.20     28.64 o 
   1  -1   4      213.66      203.94      5.11 o 
   2  -1   4     1355.35     1578.63     14.33 o 
   3  -1   4      999.13     1098.94     10.83 o 
   4  -1   4      136.61      138.05      3.30 o 
   5  -1   4      872.61      850.77      9.71 o 
   6  -1   4      514.61      585.91      9.88 o 
   7  -1   4     1998.88     1885.00     28.65 o 
   8  -1   4        7.83        8.40      2.96 o 
   9  -1   4      125.64      136.34      7.41 o 
  10  -1   4       57.22       53.35      6.42 o 
  11  -1   4        3.26       10.87      4.45 o 
 -10   0   4       80.02       88.42      8.40 o 
  -9   0   4        7.49        1.98      3.46 o 
  -8   0   4        2.19        1.48      2.96 o 
  -7   0   4      522.87      575.00      9.84 o 
  -6   0   4      506.86      489.88      8.42 o 
  -5   0   4     1561.07     1487.82     15.75 o 
  -4   0   4       18.91       18.38      1.54 o 
  -3   0   4      887.91      849.87      7.75 o 
  -2   0   4      412.24      404.12     11.86 o 
  -1   0   4     3677.27     3776.87     30.63 o 
   0   0   4       43.69       43.85      5.19 o 
   1   0   4     4280.75     4108.08     24.78 o 
   2   0   4       27.51       41.19      1.54 o 
   3   0   4     1096.85     1046.49     10.48 o 
   4   0   4        0.00       15.07      1.40 o 
   5   0   4       95.88       95.12      3.14 o 
   6   0   4      288.24      259.42      5.34 o 
   7   0   4     2039.24     1901.79     28.65 o 
   8   0   4      106.24       80.02      5.93 o 
   9   0   4        1.29        2.96      2.47 o 
  10   0   4      105.66      110.65      7.90 o 
  11   0   4       43.31       46.43      6.42 o 
  12   0   4        4.22       12.35      4.45 o 
 -10   1   4       14.22       17.78      4.94 o 
  -9   1   4        9.45       10.87      4.45 o 
  -8   1   4      137.80      117.07      7.90 o 
  -7   1   4        9.83        8.81      2.47 o 
  -6   1   4        2.25        4.69      1.75 o 
  -5   1   4        2.46        9.96      2.47 o 
  -4   1   4     2070.61     2116.92     15.55 o 
  -3   1   4      263.30      269.52      4.85 o 
  -2   1   4        4.44       14.82      2.72 o 
  -1   1   4     6906.26     6643.64     39.49 o 
   0   1   4       68.77       72.61      2.10 o 
   2   1   4     5635.65     5763.59     34.78 o 
   3   1   4     1774.27     1854.20     16.59 o 
   4   1   4     9628.90     9460.55     70.03 o 
   5   1   4     1780.90     1889.25     17.80 o 
   6   1   4      942.44      889.06     10.97 o 
   7   1   4      741.22      739.27      6.56 o 
   8   1   4       52.88       56.81      5.43 o 
   9   1   4      187.67      216.85      9.39 o 
  10   1   4       34.10       35.57      5.43 o 
  11   1   4       39.13       30.63      5.43 o 
  12   1   4        6.53       12.35      4.45 o 
 -10   2   4        2.74       -2.47      3.46 o 
  -9   2   4        0.03        0.00      3.46 o 
  -8   2   4       33.60       21.52      2.95 o 
  -7   2   4       18.45       16.19      2.47 o 
  -6   2   4       42.07       40.44      3.09 o 
  -5   2   4       18.26       16.35      2.25 o 
  -4   2   4     1443.02     1459.20     20.25 o 
  -3   2   4      976.77     1008.17     11.86 o 
  -2   2   4      729.12      793.82      8.38 o 
  -1   2   4      144.94      202.03      5.43 o 
   0   2   4      377.04      355.17      7.41 o 
   1   2   4       20.07       26.18      2.47 o 
   2   2   4     1040.27     1083.87      9.57 o 
   3   2   4       77.33       61.75      2.45 o 
   4   2   4     1610.25     1608.89     15.72 o 
   5   2   4       24.49       22.66      1.17 o 
   6   2   4     1247.02     1208.41     17.78 o 
   7   2   4      194.95      187.90      3.91 o 
   8   2   4       32.21       35.07      4.45 o 
   9   2   4       56.05       73.60      5.93 o 
  10   2   4      199.43      200.06      9.88 o 
  11   2   4       17.14       15.31      4.45 o 
  12   2   4       11.01       10.87      4.45 o 
  -9   3   4       27.52       26.18      5.43 o 
  -8   3   4       33.08       25.75      3.30 o 
  -7   3   4      172.83      193.64      6.05 o 
  -6   3   4      296.20      291.44      9.39 o 
  -5   3   4      640.09      571.53     12.35 o 
  -4   3   4      188.65      171.90      5.93 o 
  -3   3   4     1101.63     1091.11     10.97 o 
  -2   3   4     2209.86     2446.85     20.43 o 
  -1   3   4     2289.42     2218.43     26.67 o 
   0   3   4     9753.99     9950.58    102.75 o 
   1   3   4      178.57      180.79      5.43 o 
   2   3   4      444.83      440.78      6.45 o 
   3   3   4      616.03      623.51      8.20 o 
   4   3   4     1166.47     1156.55     12.75 o 
   5   3   4      537.95      614.40      6.61 o 
   6   3   4       69.21       74.42      1.96 o 
   7   3   4       24.65       34.66      2.25 o 
   8   3   4       33.29       34.08      4.45 o 
   9   3   4       14.36       17.29      3.95 o 
  10   3   4       64.75       50.39      5.93 o 
  11   3   4       18.12       17.78      4.45 o 
  12   3   4       64.45       43.96      6.42 o 
  -9   4   4       91.86       76.07      8.40 o 
  -8   4   4       51.56       51.36      4.15 o 
  -7   4   4       86.70       78.05      5.93 o 
  -6   4   4       35.68       30.13      3.95 o 
  -5   4   4       24.86       25.19      3.46 o 
  -4   4   4       29.12       21.73      2.96 o 
  -3   4   4      128.53      160.83      5.93 o 
  -2   4   4      400.28      450.36      6.45 o 
  -1   4   4        4.63        9.39      1.98 o 
   0   4   4      682.28      807.65     13.34 o 
   1   4   4     3036.04     3143.64     37.54 o 
   2   4   4      722.63      759.73     13.34 o 
   3   4   4     3593.22     3648.49     44.46 o 
   4   4   4      592.58      499.17      8.40 o 
   5   4   4       74.61       68.88      2.46 o 
   6   4   4       10.12       23.11      2.70 o 
   7   4   4      458.33      469.98      8.92 o 
   8   4   4      476.15      477.87     11.86 o 
   9   4   4      110.43      110.16      7.41 o 
  10   4   4      109.25       99.78      7.90 o 
  11   4   4       31.83       38.04      5.93 o 
  12   4   4        8.45        6.42      3.95 o 
  -9   5   4        9.16       20.25      5.43 o 
  -8   5   4        0.10        0.00      2.96 o 
  -7   5   4       69.85       52.86      5.43 o 
  -6   5   4       11.43       18.77      3.46 o 
  -5   5   4      298.60      307.25      9.88 o 
  -4   5   4       10.27       13.83      2.96 o 
  -3   5   4        0.16        3.95      1.98 o 
  -2   5   4      220.88      226.59      4.85 o 
  -1   5   4      565.75      604.62     11.36 o 
   0   5   4       23.03       19.26      2.47 o 
   1   5   4      378.38      412.47      9.88 o 
   2   5   4      201.79      162.52      5.93 o 
   3   5   4      976.30      933.73     18.52 o 
   4   5   4      770.72      736.73      7.95 o 
   5   5   4      435.69      458.70      6.15 o 
   6   5   4     1290.28     1307.03     12.01 o 
   7   5   4      458.07      472.56      9.06 o 
   8   5   4      207.09      221.87      7.41 o 
   9   5   4      159.19      178.32      9.39 o 
  10   5   4       10.23       10.87      3.95 o 
  11   5   4       90.26      110.16      8.40 o 
  12   5   4        0.02       -2.96      2.96 o 
  -8   6   4      108.88      128.43      8.40 o 
  -7   6   4      130.32      153.63      8.40 o 
  -6   6   4      157.04      148.19      7.90 o 
  -5   6   4       98.42       97.31      6.42 o 
  -4   6   4      322.98      332.94     10.37 o 
  -3   6   4      167.97      169.43      7.41 o 
  -2   6   4      302.94      269.72      4.30 o 
  -1   6   4      264.06      286.43      5.20 o 
   0   6   4      257.10      277.47      5.20 o 
   1   6   4     2971.61     3037.73     25.24 o 
   2   6   4      105.10      117.60      3.79 o 
   3   6   4     2054.43     2177.51     21.49 o 
   4   6   4      221.55      197.25      4.35 o 
   5   6   4      911.22      780.92      8.69 o 
   6   6   4      243.09      262.36      5.08 o 
   7   6   4       72.67       69.41      4.19 o 
   8   6   4       18.29       26.18      2.95 o 
   9   6   4      154.73      155.82      5.91 o 
  10   6   4        1.40        2.47      2.96 o 
  11   6   4        9.24        9.39      4.45 o 
  12   6   4        0.92        0.00      3.46 o 
  -8   7   4       23.43       40.01      5.93 o 
  -7   7   4        0.25       -1.98      2.96 o 
  -6   7   4       42.91       46.93      5.43 o 
  -5   7   4       22.86       28.65      4.45 o 
  -4   7   4       46.89       41.99      4.45 o 
  -3   7   4        0.05        2.47      2.47 o 
  -2   7   4      607.68      579.41      8.65 o 
  -1   7   4      938.15      901.11     10.26 o 
   0   7   4       59.65       72.94      3.95 o 
   1   7   4      672.16      691.07      9.21 o 
   2   7   4      230.44      256.55      6.17 o 
   3   7   4      102.41      106.33      4.01 o 
   4   7   4     1155.71     1191.34     13.92 o 
   5   7   4       99.29       95.94      4.36 o 
   6   7   4      145.86      172.45      5.59 o 
   7   7   4       94.97       85.61      4.71 o 
   8   7   4       57.47       47.61      3.84 o 
   9   7   4        0.22        1.17      1.90 o 
  10   7   4       53.81       73.11      7.41 o 
  11   7   4       10.37        4.94      3.46 o 
  12   7   4       27.47       28.65      5.93 o 
  -7   8   4        0.69       -1.98      2.96 o 
  -6   8   4       27.57       35.07      5.43 o 
  -5   8   4       28.01       38.53      4.94 o 
  -4   8   4        0.71       -0.49      2.47 o 
  -3   8   4       12.34       12.35      2.96 o 
  -2   8   4      268.75      247.48      8.89 o 
  -1   8   4       86.79       94.84      5.93 o 
   0   8   4     1185.01     1205.29     19.76 o 
   1   8   4       15.56       35.57      3.95 o 
   2   8   4      230.62      246.99      8.40 o 
   3   8   4       18.64       13.83      2.96 o 
   4   8   4      230.57      212.90      8.40 o 
   5   8   4       13.87       16.76      2.60 o 
   6   8   4     1281.91     1262.59     34.33 o 
   7   8   4        1.74        1.98      3.46 o 
   8   8   4       73.51       64.88      5.19 o 
   9   8   4       12.08       16.12      2.95 o 
  10   8   4       69.10       88.42      7.90 o 
  11   8   4        2.02        3.95      3.95 o 
  12   8   4       26.88       22.72      5.43 o 
  -7   9   4        7.31       11.36      4.45 o 
  -6   9   4        6.23        4.45      3.95 o 
  -5   9   4       22.09       21.24      4.94 o 
  -4   9   4       37.61       37.05      4.94 o 
  -3   9   4        3.39        3.95      2.96 o 
  -2   9   4       17.04       15.81      3.46 o 
  -1   9   4      245.54      252.42      8.89 o 
   0   9   4     1401.97     1490.32     23.71 o 
   1   9   4      114.40      107.69      6.42 o 
   2   9   4      960.34      974.11     18.77 o 
   3   9   4       52.39       54.83      5.43 o 
   4   9   4       77.53       83.98      6.42 o 
   5   9   4       65.61       76.57      5.93 o 
   6   9   4      201.14      186.66      8.89 o 
   7   9   4       17.92       19.41      3.14 o 
   8   9   4       54.97       46.44      4.19 o 
   9   9   4        1.56        0.00      3.21 o 
  10   9   4       19.19       19.07      3.66 o 
  11   9   4        0.90        3.46      3.95 o 
  -6  10   4        2.73       -0.49      3.46 o 
  -5  10   4       28.07       22.72      4.94 o 
  -4  10   4       29.56       30.13      5.43 o 
  -3  10   4       69.53       85.95      6.92 o 
  -2  10   4      169.95      140.78      7.90 o 
  -1  10   4      199.90      158.07      7.90 o 
   0  10   4      123.83      118.55      6.92 o 
   1  10   4      497.83      455.94     12.84 o 
   2  10   4       75.89       56.31      5.93 o 
   3  10   4        1.47        6.42      3.46 o 
   4  10   4      256.83      251.43      9.88 o 
   5  10   4       66.29       72.61      5.93 o 
   6  10   4        0.08        0.49      2.47 o 
   7  10   4       12.33        7.41      3.46 o 
   8  10   4       20.06       17.54      3.14 o 
   9  10   4       47.46       43.24      4.69 o 
  10  10   4       15.60       18.80      4.45 o 
  11  10   4        0.08       -0.49      3.95 o 
  -5  11   4      166.69      189.19     10.37 o 
  -4  11   4        0.70        3.95      3.46 o 
  -3  11   4      201.63      199.07     10.37 o 
  -2  11   4        9.14       11.36      3.95 o 
  -1  11   4       23.58       20.25      4.45 o 
   0  11   4      167.64      205.49      8.89 o 
   1  11   4      149.48      135.84      7.90 o 
   2  11   4       35.41       41.00      5.43 o 
   3  11   4      670.15      657.48     16.30 o 
   4  11   4        6.27        3.95      3.46 o 
   5  11   4        1.81        2.47      3.46 o 
   6  11   4        0.00       -0.49      2.96 o 
   7  11   4       31.68       20.75      4.45 o 
   8  11   4       17.18       15.81      4.45 o 
   9  11   4       75.05       65.55     14.33 o 
  10  11   4       41.62       54.83      7.90 o 
  11  11   4        9.99       19.76      5.43 o 
  -5  12   4        9.38       12.84      4.94 o 
  -4  12   4       70.26       61.25      6.92 o 
  -3  12   4      140.36      156.59      9.88 o 
  -2  12   4        1.74       -0.99      3.46 o 
  -1  12   4       84.49       72.61      6.42 o 
   0  12   4      171.29      186.72      9.39 o 
   1  12   4       21.44       25.19      4.45 o 
   2  12   4       16.48       14.82      3.95 o 
   3  12   4       37.32       46.93      5.93 o 
   4  12   4      139.67      130.90      8.40 o 
   5  12   4      117.59      143.75      8.89 o 
   6  12   4       92.24       92.37      7.41 o 
   7  12   4       36.97       33.59      5.93 o 
   8  12   4        3.20       -0.99      3.95 o 
   9  12   4       11.19        7.41      4.94 o 
  10  12   4        0.24       -3.95      3.95 o 
  -4  13   4        3.00       13.34      4.94 o 
  -3  13   4        0.48        2.47      3.95 o 
  -2  13   4       19.81       18.28      4.94 o 
  -1  13   4        2.29        1.48      3.46 o 
   1  13   4       57.17       68.17      6.92 o 
   2  13   4        0.99       -2.96      2.96 o 
   3  13   4        1.16        3.46      3.46 o 
   4  13   4        1.50       -0.49      3.46 o 
   5  13   4       13.06       13.34      4.45 o 
   6  13   4       51.99       61.25      6.92 o 
   7  13   4       75.95       63.72      7.41 o 
   8  13   4       21.86       37.05      6.42 o 
   9  13   4       12.16       20.75      5.43 o 
  -3  14   4        0.66        4.94      3.95 o 
  -2  14   4        0.01        1.98      3.46 o 
  -1  14   4      115.76       84.47      7.41 o 
   0  14   4       48.54       54.34      6.42 o 
   1  14   4        3.40       -3.95      3.95 o 
   2  14   4       25.53       21.73      5.43 o 
   3  14   4        1.12       -0.49      3.95 o 
   4  14   4        0.59        4.94      3.95 o 
   5  14   4       11.64        7.90      4.45 o 
   6  14   4       22.18       18.28      5.43 o 
   7  14   4        4.92        5.43      4.45 o 
   8  14   4       29.64       34.58      6.42 o 
   9  14   4        0.14        0.49      3.95 o 
  -1  15   4        7.54        5.43      3.95 o 
   0  15   4        5.56        5.43      3.95 o 
   2  15   4       49.23       40.51      6.92 o 
   3  15   4       55.10       63.23      7.41 o 
   4  15   4        3.88        2.47      4.45 o 
   5  15   4       14.06       12.35      4.94 o 
   6  15   4        3.17        5.43      4.45 o 
   7  15   4       56.34       59.77      7.90 o 
   8  15   4        5.92        6.42      4.94 o 
   2  16   4        8.39       -1.98      4.45 o 
   3  16   4       40.79       41.99      6.92 o 
   4  16   4       11.42       15.31      5.43 o 
   5  16   4       24.45       26.67      5.93 o 
   6  16   4        3.19        0.99      4.45 o 
  -2 -16   5        0.08        0.99      3.95 o 
  -5 -15   5        0.19        0.99      4.45 o 
  -4 -15   5        8.54        3.95      4.45 o 
  -3 -15   5        1.75        0.99      3.95 o 
  -2 -15   5        7.20       11.86      4.94 o 
  -1 -15   5       12.04       14.82      5.43 o 
   0 -15   5       29.85       30.63      6.42 o 
   1 -15   5        3.37        0.49      3.95 o 
   2 -15   5        0.17        4.94      3.95 o 
  -6 -14   5       17.58       20.25      5.93 o 
  -5 -14   5        0.01       -1.98      3.95 o 
  -4 -14   5        3.56        3.95      4.45 o 
  -3 -14   5        7.27        6.42      4.45 o 
  -2 -14   5        1.74        4.45      4.45 o 
  -1 -14   5        1.55        1.98      4.45 o 
   0 -14   5        0.47        4.82      2.95 o 
   1 -14   5       25.09       33.35      5.68 o 
   2 -14   5       12.10        9.39      4.45 o 
   3 -14   5        0.99        3.95      4.45 o 
   4 -14   5       12.29       11.86      4.45 o 
  -7 -13   5        3.20       12.35      4.94 o 
  -6 -13   5        5.24        1.98      4.45 o 
  -5 -13   5       13.76       14.33      4.94 o 
  -4 -13   5       11.36       13.34      4.94 o 
  -3 -13   5        7.27        6.92      3.95 o 
  -2 -13   5       84.46       67.18      7.41 o 
  -1 -13   5       19.06       24.20      5.43 o 
   0 -13   5        7.64        7.15      2.95 o 
   1 -13   5       65.00       73.81      5.06 o 
   2 -13   5       60.39       49.40      6.42 o 
   3 -13   5       20.17       11.36      4.45 o 
   4 -13   5        4.14       -0.99      3.95 o 
   5 -13   5        3.68        2.47      3.95 o 
  -8 -12   5        3.28        2.96      4.45 o 
  -7 -12   5        0.52        1.48      4.45 o 
  -6 -12   5       35.72       44.95      6.92 o 
  -5 -12   5        7.31        7.41      3.95 o 
  -4 -12   5        1.63       -2.47      3.95 o 
  -3 -12   5       12.21       13.34      4.45 o 
  -2 -12   5       13.92       10.87      3.95 o 
  -1 -12   5      111.35      133.67      5.76 o 
   0 -12   5        0.30       -0.74      2.10 o 
   1 -12   5       17.05       23.77      3.30 o 
   2 -12   5       56.61       74.75      4.54 o 
   3 -12   5       11.45        6.42      3.46 o 
   4 -12   5        2.04        5.93      3.95 o 
   5 -12   5       13.84       13.83      4.45 o 
   6 -12   5        0.36        4.45      3.95 o 
  -8 -11   5        0.36        0.49      4.45 o 
  -7 -11   5       10.79        5.93      4.45 o 
  -6 -11   5        4.52       -3.46      3.46 o 
  -5 -11   5        0.97        4.94      3.95 o 
  -4 -11   5        2.59       10.87      3.95 o 
  -3 -11   5      349.19      292.43     11.36 o 
  -2 -11   5      103.19       83.48      6.92 o 
  -1 -11   5      166.47      146.51      8.64 o 
   0 -11   5      261.82      232.51      6.61 o 
   1 -11   5        2.39        4.98      2.25 o 
   2 -11   5        4.18        3.28      1.90 o 
   3 -11   5       43.85       51.87      5.93 o 
   4 -11   5      124.82      123.99      7.90 o 
   5 -11   5        0.70        2.96      3.46 o 
   6 -11   5      163.36      155.60      9.39 o 
   7 -11   5       14.02       15.81      4.94 o 
  -9 -10   5       11.16       12.35      4.45 o 
  -8 -10   5        4.75        6.17      3.14 o 
  -7 -10   5        1.75        2.47      2.79 o 
  -6 -10   5       31.22       54.83      6.42 o 
  -5 -10   5        0.07        2.47      3.46 o 
  -4 -10   5       39.92       36.06      4.94 o 
  -3 -10   5       87.55       88.42      6.92 o 
  -2 -10   5       46.56       46.43      5.43 o 
  -1 -10   5        7.40        4.45      2.47 o 
   0 -10   5      185.13      192.26      5.94 o 
   1 -10   5       25.95       24.66      2.95 o 
   2 -10   5       60.08       64.62      4.19 o 
   3 -10   5       49.99       58.71      3.84 o 
   4 -10   5       80.74       72.61      5.93 o 
   5 -10   5       62.04       60.26      6.42 o 
   6 -10   5       13.61        3.95      3.46 o 
   7 -10   5       89.01       92.87      7.90 o 
   8 -10   5        2.79        2.47      3.46 o 
  -9  -9   5       18.69       15.81      4.94 o 
  -8  -9   5        5.33        5.23      3.46 o 
  -7  -9   5       99.61       99.19      5.41 o 
  -6  -9   5        0.32        3.76      2.47 o 
  -5  -9   5       50.30       50.51      4.19 o 
  -4  -9   5       93.63       88.42      6.92 o 
  -3  -9   5       70.20       75.58      6.42 o 
  -2  -9   5       78.79       79.53      5.93 o 
  -1  -9   5      159.86      148.19      7.90 o 
   0  -9   5       29.11       26.88      2.73 o 
   1  -9   5      140.28      138.88      5.06 o 
   2  -9   5        0.07        0.31      1.90 o 
   3  -9   5      134.28      136.66     12.84 o 
   4  -9   5      118.19      125.96      6.92 o 
   5  -9   5       46.68       28.65      4.45 o 
   6  -9   5      133.13      119.05      7.41 o 
   7  -9   5       17.10       15.81      4.45 o 
   8  -9   5        2.69        1.48      3.46 o 
  -9  -8   5        6.59        3.46      3.95 o 
  -8  -8   5       16.89       11.86      4.45 o 
  -7  -8   5        7.03       14.43      6.17 o 
  -6  -8   5        2.89        0.74      2.10 o 
  -5  -8   5        7.15        5.97      2.72 o 
  -4  -8   5       51.76       37.57      3.49 o 
  -3  -8   5      254.55      240.07      9.39 o 
  -2  -8   5      169.15      149.18      7.90 o 
  -1  -8   5      208.94      199.56      8.40 o 
   0  -8   5       10.64       26.62      2.60 o 
   1  -8   5       84.93       82.33      3.79 o 
   2  -8   5       47.68       36.32      2.79 o 
   3  -8   5       48.55       41.49      4.45 o 
   4  -8   5        2.22        2.47      2.47 o 
   5  -8   5      482.41      503.85     13.83 o 
   6  -8   5       17.66        7.41      3.46 o 
   7  -8   5       28.25       21.24      4.45 o 
   8  -8   5        0.01        0.49      2.96 o 
   9  -8   5       54.66       49.40      6.42 o 
 -10  -7   5       19.39       24.20      5.93 o 
  -9  -7   5        2.01        0.00      3.95 o 
  -8  -7   5        0.24       -0.99      3.46 o 
  -7  -7   5       27.91       17.78      3.14 o 
  -6  -7   5       66.45       67.38      4.36 o 
  -5  -7   5       13.97       16.15      2.79 o 
  -4  -7   5      101.93       95.46      4.89 o 
  -3  -7   5       98.92      106.66      4.71 o 
  -2  -7   5      779.03      804.68     16.30 o 
  -1  -7   5      575.15      590.30     13.34 o 
   0  -7   5       15.80       20.13      2.96 o 
   1  -7   5        2.17        4.64      2.47 o 
   2  -7   5        0.05        0.74      1.40 o 
   3  -7   5      584.28      588.92      8.90 o 
   4  -7   5      174.18      181.32     13.83 o 
   5  -7   5       28.41       30.13      3.95 o 
   6  -7   5       96.61       93.36      6.42 o 
   7  -7   5      132.03      129.42      7.90 o 
   8  -7   5       24.26       16.80      3.95 o 
   9  -7   5       26.35       32.11      5.43 o 
 -10  -6   5        1.35       -1.48      3.46 o 
  -9  -6   5       13.36       13.34      4.94 o 
  -8  -6   5       29.59       29.64      5.43 o 
  -7  -6   5       69.71       65.70      6.42 o 
  -6  -6   5       26.48       30.40      3.14 o 
  -5  -6   5      103.09      104.51      5.93 o 
  -4  -6   5      201.79      199.12     11.11 o 
  -3  -6   5      676.37      675.84     14.57 o 
  -2  -6   5      193.28      184.28      5.41 o 
  -1  -6   5        7.39        4.94      2.47 o 
   0  -6   5     2533.83     2597.87     22.78 o 
   1  -6   5        0.88        4.64      2.47 o 
   2  -6   5      124.88      115.47      3.66 o 
   3  -6   5      722.97      672.08     16.80 o 
   4  -6   5      183.20      196.16      4.85 o 
   5  -6   5       34.85       42.48      4.45 o 
   6  -6   5        6.17        6.92      2.96 o 
   7  -6   5       47.79       48.41      5.43 o 
   8  -6   5        7.26        6.92      3.46 o 
   9  -6   5       62.29       67.67      6.92 o 
  10  -6   5        4.56        0.00      3.46 o 
 -10  -5   5        4.52        3.95      4.45 o 
  -9  -5   5       29.97       21.24      5.43 o 
  -8  -5   5      135.50      141.28      8.89 o 
  -7  -5   5        0.12       -1.98      1.98 o 
  -6  -5   5      193.80      191.07      5.91 o 
  -5  -5   5       48.89       47.46      5.93 o 
  -4  -5   5      390.23      395.42      7.66 o 
  -3  -5   5      479.68      466.62     11.86 o 
  -2  -5   5      212.54      169.70      5.43 o 
  -1  -5   5     1740.56     1874.63     26.18 o 
   0  -5   5      705.55      756.57      8.78 o 
   1  -5   5      457.23      442.69      6.40 o 
   2  -5   5      559.22      553.80      7.66 o 
   3  -5   5     1068.80     1064.49     30.13 o 
   4  -5   5        1.91        4.69      1.40 o 
   5  -5   5       85.94       90.89      5.43 o 
   6  -5   5      537.62      482.12     12.35 o 
   7  -5   5      299.44      299.84     10.37 o 
   8  -5   5       11.39       15.31      3.46 o 
   9  -5   5      214.89      207.96      9.88 o 
  10  -5   5       11.05       16.80      4.45 o 
 -10  -4   5        1.35        0.00      3.95 o 
  -9  -4   5      148.71      137.82      9.39 o 
  -8  -4   5       17.99       26.67      4.94 o 
  -7  -4   5       81.12       80.02      6.42 o 
  -6  -4   5      156.93      151.04      5.20 o 
  -5  -4   5      960.94      976.65     12.87 o 
  -4  -4   5      121.74      148.77      6.67 o 
  -3  -4   5      132.18      144.01      4.36 o 
  -2  -4   5      164.93      140.76      5.68 o 
  -1  -4   5     4796.17     5116.05     32.15 o 
   0  -4   5      549.32      555.57      6.75 o 
   1  -4   5      161.52      147.63      6.92 o 
   2  -4   5      562.81      536.11      7.15 o 
   3  -4   5       17.45       29.94      2.10 o 
   4  -4   5      405.26      375.96      7.90 o 
   5  -4   5       14.87       18.48      1.90 o 
   6  -4   5      270.76      286.01      9.39 o 
   7  -4   5      427.24      383.82     11.86 o 
   8  -4   5      135.44      135.84      7.41 o 
   9  -4   5       27.45       29.64      4.45 o 
  10  -4   5        0.04        0.99      2.96 o 
  11  -4   5       10.32        5.43      3.46 o 
 -10  -3   5       12.39       19.76      5.43 o 
  -9  -3   5        0.70        1.48      3.46 o 
  -8  -3   5       10.74       18.28      3.95 o 
  -7  -3   5       12.69        4.94      2.96 o 
  -6  -3   5       15.11       12.35      3.46 o 
  -5  -3   5      644.25      658.04     10.06 o 
  -4  -3   5      343.59      350.50      6.75 o 
  -3  -3   5      943.23      959.98      8.54 o 
  -2  -3   5      715.07      727.18      9.41 o 
  -1  -3   5     5455.27     5571.10     43.49 o 
   0  -3   5     2857.09     2573.70     17.13 o 
   1  -3   5       24.68       24.64      1.54 o 
   2  -3   5       27.78       16.84      2.96 o 
   3  -3   5      828.01      761.44     10.37 o 
   4  -3   5        2.58        1.73      1.05 o 
   5  -3   5     1539.63     1631.07     21.24 o 
   6  -3   5      239.91      254.89      8.40 o 
   7  -3   5      149.09      151.65      7.41 o 
   8  -3   5       90.24       86.45      6.42 o 
   9  -3   5       48.49       49.40      5.43 o 
  10  -3   5       89.62      118.55      7.90 o 
  11  -3   5       62.63       45.45      6.42 o 
 -10  -2   5        5.30       10.37      4.94 o 
  -9  -2   5        2.49        0.99      3.46 o 
  -8  -2   5       29.57       22.23      4.45 o 
  -7  -2   5       43.60       31.12      4.94 o 
  -6  -2   5      107.80      105.71      6.92 o 
  -5  -2   5       34.17       34.67      3.70 o 
  -4  -2   5     2051.20     2056.56     15.50 o 
  -3  -2   5     1165.78     1155.34     15.85 o 
  -2  -2   5     2191.69     2453.63     22.00 o 
  -1  -2   5     3481.25     3698.51     30.21 o 
   0  -2   5       31.41       34.42      2.10 o 
   1  -2   5      691.10      681.95      6.03 o 
   2  -2   5     1238.07     1236.27     11.81 o 
   3  -2   5     1777.18     1748.83     15.89 o 
   4  -2   5      445.84      450.17      8.40 o 
   5  -2   5        4.22       13.19      1.54 o 
   6  -2   5      586.38      581.53      8.89 o 
   7  -2   5      349.76      389.25     11.36 o 
   8  -2   5       43.36       52.36      5.43 o 
   9  -2   5      281.96      288.97     10.87 o 
  10  -2   5       22.58       34.08      5.43 o 
  11  -2   5       43.66       50.88      6.42 o 
 -10  -1   5       15.80       13.34      4.94 o 
  -9  -1   5        0.27        1.48      3.46 o 
  -8  -1   5        6.40       13.34      3.95 o 
  -7  -1   5        2.77        9.39      3.46 o 
  -6  -1   5      882.15      865.44     18.77 o 
  -5  -1   5      773.69      832.34     17.29 o 
  -4  -1   5        9.83       14.27      1.37 o 
  -3  -1   5      686.94      677.10      6.44 o 
  -2  -1   5      427.05      381.54      4.06 o 
  -1  -1   5      343.01      369.31      5.76 o 
   0  -1   5      127.43      101.43      2.95 o 
   1  -1   5      971.74     1025.53     16.55 o 
   2  -1   5      570.44      571.76      6.75 o 
   3  -1   5     3841.16     3837.54     33.84 o 
   4  -1   5       16.66       22.21      2.22 o 
   5  -1   5        0.77       29.14      2.96 o 
   6  -1   5      162.36      160.63      4.36 o 
   7  -1   5      143.27      153.63      7.41 o 
   8  -1   5      103.21       98.79      6.42 o 
   9  -1   5       62.54       64.22      6.42 o 
  10  -1   5       21.01       20.75      4.45 o 
  11  -1   5       24.61       17.29      4.45 o 
  12  -1   5       89.49       94.84      8.40 o 
 -10   0   5        0.88       -2.96      2.96 o 
  -9   0   5       62.11       78.54      7.41 o 
  -8   0   5      159.90      156.59      8.89 o 
  -7   0   5       30.73       23.71      4.45 o 
  -6   0   5      133.49      137.32      7.41 o 
  -5   0   5        0.25        0.62      1.48 o 
  -4   0   5       37.11       43.94      2.79 o 
  -3   0   5        0.14        2.47      0.72 o 
  -2   0   5       79.98       90.52      2.36 o 
  -1   0   5     1678.95     1705.31     11.97 o 
   0   0   5     1654.96     1769.94     18.03 o 
   1   0   5     4258.74     4227.39     31.06 o 
   2   0   5     1233.39     1373.46     10.03 o 
   3   0   5       73.08       58.71      3.21 o 
   4   0   5      645.12      580.92      7.68 o 
   5   0   5        1.44        1.98      1.05 o 
   6   0   5       62.00       49.89      2.73 o 
   7   0   5       28.96       28.16      3.95 o 
   8   0   5       61.96       65.20      5.43 o 
   9   0   5       32.33       12.35      3.46 o 
  10   0   5        6.67       14.82      4.45 o 
  11   0   5        1.21        2.47      3.46 o 
  12   0   5        2.89        2.47      3.95 o 
 -10   1   5        2.60       -0.99      3.46 o 
  -9   1   5      104.94       97.81      7.90 o 
  -8   1   5        1.32        5.93      3.46 o 
  -7   1   5       25.02       18.77      3.95 o 
  -6   1   5       49.12       45.31      3.70 o 
  -5   1   5       14.37       18.01      2.01 o 
  -4   1   5       88.83       57.85      2.19 o 
  -3   1   5      139.47      125.41      2.60 o 
  -2   1   5      354.56      377.53      4.49 o 
  -1   1   5     5487.72     5526.67     33.76 o 
   0   1   5     1820.34     1763.75     15.89 o 
   1   1   5     8177.80     7987.23     48.75 o 
   2   1   5     3274.46     3297.89     20.95 o 
   3   1   5     1756.24     1765.81     16.22 o 
   4   1   5     4973.94     5398.82     42.08 o 
   5   1   5       13.45       22.09      1.90 o 
   6   1   5      100.36      102.79      3.66 o 
   7   1   5        6.07        7.63      1.90 o 
   8   1   5      445.21      441.12     12.84 o 
   9   1   5       14.25       17.78      3.95 o 
  10   1   5       41.36       36.55      5.43 o 
  11   1   5       24.95        9.39      3.95 o 
  12   1   5        5.33       -1.98      3.46 o 
  -9   2   5        8.39        7.41      3.95 o 
  -8   2   5       77.37       63.23      6.92 o 
  -7   2   5       24.09       24.20      4.45 o 
  -6   2   5      579.99      560.46     15.07 o 
  -5   2   5        1.92        5.33      1.64 o 
  -4   2   5      432.70      403.01      7.41 o 
  -3   2   5       88.68      105.45      4.37 o 
  -2   2   5      992.04     1016.66      8.88 o 
  -1   2   5      613.49      673.29      8.38 o 
   0   2   5      956.56     1021.54     10.81 o 
   1   2   5      748.47      763.33      8.30 o 
   2   2   5       78.40       85.86      1.89 o 
   3   2   5        0.38       10.76      1.40 o 
   4   2   5     2635.53     2946.94     25.49 o 
   5   2   5      144.57      155.19      7.16 o 
   6   2   5      491.25      499.94      8.89 o 
   7   2   5      228.62      225.53      5.91 o 
   8   2   5       24.48       26.67      4.45 o 
   9   2   5       15.30       14.33      3.46 o 
  10   2   5       84.51       77.55      7.41 o 
  11   2   5        0.01       -2.96      2.96 o 
  12   2   5        6.96        7.41      4.45 o 
  -9   3   5       21.20       30.63      5.93 o 
  -8   3   5       33.19       30.13      5.43 o 
  -7   3   5      117.83      100.28      7.41 o 
  -6   3   5      792.49      833.05     12.44 o 
  -5   3   5        6.24       10.37      2.47 o 
  -4   3   5      203.82      206.48      6.92 o 
  -3   3   5      143.91      121.31      3.30 o 
  -2   3   5      202.91      215.63      4.19 o 
  -1   3   5      614.36      705.39     12.35 o 
   0   3   5     2538.35     2709.44     33.10 o 
   1   3   5      345.33      375.91      8.89 o 
   2   3   5        3.39       40.51      3.46 o 
   3   3   5      554.47      546.40      9.14 o 
   4   3   5     1004.92      985.25     11.70 o 
   5   3   5      191.78      183.06      4.89 o 
   6   3   5       69.65       57.03      3.30 o 
   7   3   5        7.09        8.76      1.78 o 
   8   3   5       99.47      103.55      5.28 o 
   9   3   5       65.60       71.13      6.42 o 
  10   3   5        0.87        7.41      3.46 o 
  11   3   5      201.25      189.69     10.37 o 
  12   3   5       29.58       21.73      5.43 o 
  -9   4   5       37.43       40.51      6.42 o 
  -8   4   5       49.57       64.22      7.41 o 
  -7   4   5      329.95      318.22     21.49 o 
  -6   4   5      178.82      191.66      7.90 o 
  -5   4   5       91.85       99.29      5.93 o 
  -4   4   5       35.26       36.06      3.95 o 
  -3   4   5      231.16      228.22      7.41 o 
  -2   4   5      287.16      357.89      5.94 o 
  -1   4   5      157.42      164.99      5.43 o 
   0   4   5     2340.32     2253.01     29.14 o 
   1   4   5        1.20       16.80      2.47 o 
   2   4   5      490.62      541.39     11.36 o 
   3   4   5     2351.64     2432.46     22.72 o 
   4   4   5      516.84      487.24      7.85 o 
   5   4   5      154.82      164.49      4.89 o 
   6   4   5      347.95      379.37     10.87 o 
   7   4   5      190.08      182.00      4.42 o 
   8   4   5      222.54      193.13      4.51 o 
   9   4   5        9.58       14.33      3.95 o 
  10   4   5        9.81        7.41      3.95 o 
  11   4   5       24.00       22.23      5.43 o 
  12   4   5        0.11        2.96      3.46 o 
  -8   5   5        3.26        1.48      3.46 o 
  -7   5   5      167.21      161.04      8.40 o 
  -6   5   5        3.43        5.93      2.96 o 
  -5   5   5      123.28      124.98      6.42 o 
  -4   5   5       12.73       11.86      2.96 o 
  -3   5   5      175.38      140.78      6.42 o 
  -2   5   5     2569.52     2568.28     23.05 o 
  -1   5   5      309.93      314.17      8.40 o 
   0   5   5       19.44       21.73      2.96 o 
   1   5   5       45.98       34.08      3.46 o 
   2   5   5      262.28      216.36      7.41 o 
   3   5   5      201.71      243.97      5.76 o 
   4   5   5       42.72       46.83      2.95 o 
   5   5   5      584.41      570.54     13.34 o 
   6   5   5       11.70       15.67      2.18 o 
   7   5   5     1803.54     1806.75     15.69 o 
   8   5   5      375.18      365.89      6.22 o 
   9   5   5       25.15       21.73      4.45 o 
  10   5   5      224.66      225.75     10.87 o 
  11   5   5        1.96        4.45      3.95 o 
  12   5   5        0.79        0.49      3.95 o 
  -7   6   5        6.50        8.40      3.46 o 
  -6   6   5        2.74       -0.99      2.96 o 
  -5   6   5        0.93        2.96      2.47 o 
  -4   6   5      195.51      206.97      8.40 o 
  -3   6   5       49.75       51.37      4.94 o 
  -2   6   5       95.10       97.87      2.82 o 
  -1   6   5     1458.98     1379.67     20.75 o 
   0   6   5      756.69      767.63     14.82 o 
   1   6   5      815.17      748.86     14.82 o 
   2   6   5     1185.78     1239.38     20.75 o 
   3   6   5       58.92       46.93      4.45 o 
   4   6   5     1153.79     1217.10     11.56 o 
   5   6   5      406.12      370.52      5.93 o 
   6   6   5      148.41      161.92      4.56 o 
   7   6   5       41.22       44.13      2.82 o 
   8   6   5       27.07       27.90      7.41 o 
   9   6   5       27.56       28.60      3.30 o 
  10   6   5       68.56       72.61      7.41 o 
  11   6   5        3.24        0.99      3.46 o 
  12   6   5       49.76       61.25      7.41 o 
  -7   7   5       15.08       22.72      4.45 o 
  -6   7   5        8.35       12.35      3.95 o 
  -5   7   5       20.29       20.25      3.95 o 
  -4   7   5       93.34       84.96      5.93 o 
  -3   7   5      223.01      221.30      8.89 o 
  -2   7   5      117.61      123.99      6.42 o 
  -1   7   5      242.52      236.67      5.20 o 
   0   7   5      542.79      513.81      8.01 o 
   1   7   5       63.32       63.72      6.92 o 
   2   7   5      400.27      421.06      7.31 o 
   3   7   5      469.84      482.33      8.16 o 
   4   7   5        5.99       14.08      2.10 o 
   5   7   5      472.38      434.59      6.81 o 
   6   7   5       91.67       90.90      3.60 o 
   7   7   5      236.89      234.01     16.05 o 
   8   7   5       10.13        8.40      3.70 o 
   9   7   5        6.86        6.23      2.47 o 
  10   7   5       50.34       38.53      5.93 o 
  11   7   5        5.08        6.42      3.95 o 
  12   7   5       10.71       10.87      4.45 o 
  -7   8   5        0.29       -1.98      2.96 o 
  -6   8   5      120.96      140.29      8.40 o 
  -5   8   5        3.64        0.99      2.96 o 
  -4   8   5      135.06      129.42      7.41 o 
  -3   8   5      347.41      317.13     10.87 o 
  -2   8   5       76.77       57.79      5.43 o 
  -1   8   5      278.50      271.13      5.91 o 
   0   8   5      737.22      741.77     10.11 o 
   1   8   5       43.46       46.88      3.30 o 
   2   8   5      204.46      229.35      6.67 o 
   3   8   5       49.20       61.66      3.30 o 
   4   8   5        9.63       12.77      2.25 o 
   5   8   5      924.08      933.23     12.72 o 
   6   8   5       61.63       64.74      4.20 o 
   7   8   5      300.35      318.80      8.20 o 
   8   8   5       41.66       47.10      4.01 o 
   9   8   5        0.48        0.38      2.25 o 
  10   8   5      116.75      108.93     11.11 o 
  11   8   5       33.88       39.52      6.42 o 
  12   8   5        7.45        2.96      3.95 o 
  -6   9   5       71.48       70.14      7.41 o 
  -5   9   5       45.08       41.00      5.93 o 
  -4   9   5      359.86      377.89     12.84 o 
  -3   9   5      251.31      259.83     10.37 o 
  -2   9   5        0.09        0.99      2.47 o 
  -1   9   5      629.26      680.69     14.82 o 
   0   9   5        0.83        2.96      2.96 o 
   1   9   5      146.39      178.82      8.40 o 
   2   9   5       18.19       21.73      3.95 o 
   3   9   5        0.00        0.00      2.47 o 
   4   9   5       20.37       10.87      3.46 o 
   5   9   5        2.31        2.47      2.96 o 
   6   9   5       51.42       44.24      3.84 o 
   7   9   5      114.58      166.10      6.45 o 
   8   9   5        1.80        0.74      2.10 o 
   9   9   5       30.36       37.57      4.19 o 
  10   9   5        7.33        8.69      3.46 o 
  11   9   5       16.75       15.31      4.94 o 
  -6  10   5        7.64       19.26      4.94 o 
  -5  10   5        9.61       10.87      4.45 o 
  -4  10   5        0.49        5.93      3.95 o 
  -3  10   5       35.64       32.60      4.94 o 
  -2  10   5        0.37        3.46      2.96 o 
  -1  10   5       40.12       27.66      4.45 o 
   0  10   5      119.19      111.14      6.92 o 
   1  10   5      319.26      334.42     11.36 o 
   2  10   5       23.65       32.11      4.94 o 
   3  10   5      363.38      384.80     12.35 o 
   4  10   5       18.26       22.72      4.45 o 
   5  10   5        0.00        2.47      2.96 o 
   6  10   5        3.64        4.45      3.46 o 
   7  10   5       24.84       18.77      4.45 o 
   8  10   5        7.24        6.92      3.70 o 
   9  10   5       32.56       35.61      4.19 o 
  10  10   5        0.62       -2.37      2.37 o 
  11  10   5       12.83       16.30      5.43 o 
  -5  11   5       41.68       43.47      5.93 o 
  -4  11   5       24.52       18.77      4.94 o 
  -3  11   5        2.84        4.45      3.95 o 
  -2  11   5        0.07        1.48      2.96 o 
  -1  11   5       37.95       41.99      5.43 o 
   0  11   5       68.31       66.19      5.93 o 
   1  11   5      328.75      357.64     11.86 o 
   2  11   5        0.87        0.99      2.96 o 
   3  11   5        6.93        5.93      3.46 o 
   4  11   5       48.96       42.98      5.93 o 
   5  11   5       10.72        6.42      3.46 o 
   6  11   5        0.16       -0.49      3.46 o 
   7  11   5       18.84       16.80      4.45 o 
   8  11   5        0.01        3.95      3.95 o 
   9  11   5        0.14        0.46      2.60 o 
  10  11   5        1.74        4.42      2.95 o 
  11  11   5       10.15        5.93      4.45 o 
  -4  12   5        3.82        3.46      3.95 o 
  -3  12   5       40.13       43.96      5.93 o 
  -2  12   5        4.81       10.37      4.45 o 
  -1  12   5        0.89        0.00      3.46 o 
   1  12   5       27.11       31.12      4.94 o 
   2  12   5       15.59       12.84      3.95 o 
   3  12   5       42.80       29.64      4.94 o 
   4  12   5      246.86      237.11     10.87 o 
   5  12   5       12.18        8.40      3.46 o 
   6  12   5        2.23        6.42      3.46 o 
   7  12   5        9.35        8.40      4.45 o 
   8  12   5        0.33        0.49      3.95 o 
   9  12   5        0.00        3.95      4.45 o 
  10  12   5       29.44       38.04      6.92 o 
  -3  13   5       15.08       30.63      5.43 o 
  -2  13   5        0.21       -1.48      2.96 o 
  -1  13   5        7.38       -0.49      3.46 o 
   1  13   5        1.61        6.42      3.95 o 
   2  13   5        0.18        5.93      3.95 o 
   3  13   5       24.68       20.25      4.94 o 
   4  13   5        0.98        1.98      3.46 o 
   5  13   5        0.21        1.98      3.46 o 
   6  13   5       21.26       20.75      4.94 o 
   7  13   5       11.05        6.92      4.45 o 
   8  13   5       51.64       41.00      6.42 o 
   9  13   5        0.34       -3.46      3.95 o 
  -2  14   5        5.92        2.47      3.95 o 
  -1  14   5        2.39        1.98      3.46 o 
   0  14   5       12.02       14.82      4.45 o 
   1  14   5        0.35        3.46      3.95 o 
   2  14   5        7.17        1.98      3.95 o 
   3  14   5        0.01        2.96      3.95 o 
   4  14   5       35.16       44.46      6.42 o 
   5  14   5        1.48        5.43      4.45 o 
   6  14   5        5.83       11.36      4.94 o 
   7  14   5       46.46       41.49      6.42 o 
   8  14   5        3.73        3.46      3.95 o 
   9  14   5        0.04        2.96      4.94 o 
   0  15   5       10.00        3.46      3.95 o 
   2  15   5       26.28       22.72      5.93 o 
   3  15   5       10.82        9.88      4.94 o 
   4  15   5        0.07       -4.45      4.45 o 
   5  15   5        4.00        2.96      4.45 o 
   6  15   5        3.88        7.41      4.45 o 
   7  15   5       24.93       12.84      4.94 o 
   2  16   5        1.21        0.99      3.95 o 
   3  16   5       17.70       14.82      5.43 o 
   4  16   5        0.45        5.43      4.94 o 
   5  16   5       43.49       41.99      7.41 o 
  -4 -15   6       10.91       18.77      5.93 o 
  -3 -15   6       11.76       17.78      5.43 o 
  -2 -15   6        0.07        7.41      4.45 o 
  -1 -15   6       44.30       32.60      6.42 o 
   0 -15   6        6.52        9.88      4.94 o 
   1 -15   6        0.71       -2.47      4.45 o 
  -5 -14   6        0.07       -1.98      3.95 o 
  -4 -14   6        5.58        5.93      4.45 o 
  -3 -14   6       19.54       12.84      4.94 o 
  -2 -14   6       15.97       11.86      4.94 o 
  -1 -14   6        0.95        0.99      3.95 o 
   0 -14   6        1.31        0.00      4.45 o 
   1 -14   6        1.13       -2.96      3.95 o 
   2 -14   6        1.42        3.95      3.95 o 
   3 -14   6        5.73        0.00      3.95 o 
  -6 -13   6        0.63       -3.95      3.95 o 
  -5 -13   6        9.22        7.90      4.45 o 
  -4 -13   6        1.68        7.41      4.45 o 
  -3 -13   6        4.97        6.42      4.45 o 
  -2 -13   6       21.21       30.13      5.93 o 
  -1 -13   6       15.30       13.34      4.94 o 
   0 -13   6       20.19       27.17      5.43 o 
   1 -13   6        0.26        1.48      4.45 o 
   2 -13   6        2.07       -0.40      2.60 o 
   3 -13   6       14.86       14.33      4.45 o 
   4 -13   6       12.03       17.78      4.94 o 
   5 -13   6        1.95        5.43      3.95 o 
  -7 -12   6       14.85       16.30      5.43 o 
  -6 -12   6        0.67        0.99      3.95 o 
  -5 -12   6       21.83       13.34      4.94 o 
  -4 -12   6        0.84        3.95      3.95 o 
  -3 -12   6       89.60       92.87      7.90 o 
  -2 -12   6        1.18        0.99      3.95 o 
  -1 -12   6       84.31       83.98      7.41 o 
   0 -12   6        2.56        0.00      3.46 o 
   1 -12   6       57.18       61.55      4.36 o 
   2 -12   6        9.53        5.43      2.45 o 
   3 -12   6       68.70       64.22      6.42 o 
   4 -12   6        4.19        0.00      3.46 o 
   5 -12   6        9.38        3.95      3.95 o 
   6 -12   6        2.11        2.96      3.95 o 
  -8 -11   6        0.94       -0.49      4.45 o 
  -7 -11   6        8.37        3.95      4.94 o 
  -6 -11   6       20.78        9.88      4.94 o 
  -5 -11   6       36.13       31.12      5.43 o 
  -4 -11   6        2.19        4.94      3.95 o 
  -3 -11   6        0.73       -1.98      2.96 o 
  -2 -11   6       10.77       14.82      4.45 o 
  -1 -11   6        8.58       11.86      3.95 o 
   0 -11   6      125.53      120.53      7.90 o 
   1 -11   6       12.87        2.47      2.10 o 
   2 -11   6       36.80       39.76      3.70 o 
   3 -11   6        0.11        1.48      2.96 o 
   4 -11   6       32.80       35.57      5.43 o 
   5 -11   6       12.47       15.31      4.45 o 
   6 -11   6        0.23       -1.98      3.46 o 
   7 -11   6       62.57       61.25      7.41 o 
  -8 -10   6       14.26       23.67      4.01 o 
  -7 -10   6        4.51        6.17      3.14 o 
  -6 -10   6       22.97       23.09      4.69 o 
  -5 -10   6       22.90       22.23      4.94 o 
  -4 -10   6       62.38       63.23      6.42 o 
  -3 -10   6       60.73       74.59      6.42 o 
  -2 -10   6      329.49      368.01     12.35 o 
  -1 -10   6      211.96      228.22      9.39 o 
   0 -10   6       14.13       18.44      2.60 o 
   1 -10   6      854.85      903.94     13.07 o 
   2 -10   6      244.67      243.75      6.80 o 
   3 -10   6        0.19       -0.09      1.90 o 
   4 -10   6      158.79      181.29      8.40 o 
   5 -10   6       15.08        4.45      3.46 o 
   6 -10   6       18.56       16.30      4.45 o 
   7 -10   6       25.18       23.71      4.94 o 
   8 -10   6        5.03       10.37      4.45 o 
  -9  -9   6       12.87       14.33      5.43 o 
  -8  -9   6       21.07       14.33      4.94 o 
  -7  -9   6       10.06       10.04      3.30 o 
  -6  -9   6        4.24        2.31      2.60 o 
  -5  -9   6        1.24        2.22      2.10 o 
  -4  -9   6       50.14       54.34      5.93 o 
  -3  -9   6       14.04       13.34      3.95 o 
  -2  -9   6       45.48       32.60      4.94 o 
  -1  -9   6        9.01        9.88      3.46 o 
   0  -9   6      106.65      123.81      4.63 o 
   1  -9   6       15.03       15.42      3.95 o 
   2  -9   6     1339.10     1354.96     16.41 o 
   3  -9   6       58.14       59.42      3.84 o 
   4  -9   6       52.28       55.82      5.43 o 
   5  -9   6       39.95       44.46      5.43 o 
   6  -9   6        5.25        7.90      3.46 o 
   7  -9   6        9.47        3.95      3.46 o 
   8  -9   6       21.29       20.25      4.94 o 
  -9  -8   6        3.71       -0.99      3.46 o 
  -8  -8   6        0.33        0.99      3.95 o 
  -7  -8   6       37.35       34.41      4.01 o 
  -6  -8   6      123.79      127.91      5.76 o 
  -5  -8   6       77.78       65.08      4.36 o 
  -4  -8   6       75.41       82.87      4.54 o 
  -3  -8   6      175.18      167.46      8.40 o 
  -2  -8   6        3.83        0.99      2.47 o 
  -1  -8   6      207.68      187.22      8.40 o 
   0  -8   6       13.57       14.27      2.25 o 
   1  -8   6       30.69       22.50      2.47 o 
   2  -8   6      175.95      175.90      5.93 o 
   3  -8   6        1.61        4.00      2.22 o 
   4  -8   6       94.05       81.00      7.66 o 
   5  -8   6      279.76      274.65     10.37 o 
   6  -8   6      112.08      106.20      6.92 o 
   7  -8   6       96.64       87.93      6.42 o 
   8  -8   6      108.14      110.16      7.90 o 
   9  -8   6        6.18        3.46      3.95 o 
  -9  -7   6       55.19       41.99      6.92 o 
  -8  -7   6        2.13       -0.99      3.46 o 
  -7  -7   6      129.80      104.12      5.41 o 
  -6  -7   6       92.49      112.46      5.41 o 
  -5  -7   6       11.22       11.94      2.45 o 
  -4  -7   6      407.14      392.67     10.62 o 
  -3  -7   6      496.69      529.12      9.95 o 
  -2  -7   6      232.25      212.90      8.89 o 
  -1  -7   6      647.50      710.15      9.37 o 
   0  -7   6      946.74      959.20     11.51 o 
   1  -7   6        0.18        4.39      1.54 o 
   2  -7   6       44.28       38.13      2.60 o 
   3  -7   6      268.67      254.68      5.94 o 
   4  -7   6      294.01      311.01      9.88 o 
   5  -7   6       96.59       95.83      5.93 o 
   6  -7   6      246.22      266.75      9.88 o 
   7  -7   6       19.15       23.22      4.45 o 
   8  -7   6        2.97        5.43      3.46 o 
   9  -7   6        0.21        2.96      3.46 o 
  -9  -6   6        4.59        2.96      4.45 o 
  -8  -6   6       68.23       86.94      7.90 o 
  -7  -6   6        0.58       -2.47      2.47 o 
  -6  -6   6       28.97       31.85      3.30 o 
  -5  -6   6      366.42      295.63      7.50 o 
  -4  -6   6      515.76      557.05     10.11 o 
  -3  -6   6      599.38      569.98      9.95 o 
  -2  -6   6        0.12        0.49      1.98 o 
  -1  -6   6      161.62      186.22      4.19 o 
   0  -6   6      523.37      565.79      7.83 o 
   1  -6   6       11.67        8.56      1.54 o 
   2  -6   6       64.91       76.12      3.30 o 
   3  -6   6       50.43       55.32      3.14 o 
   4  -6   6        3.37        3.21      1.40 o 
   5  -6   6      156.76      172.89      7.41 o 
   6  -6   6      669.55      642.66     15.31 o 
   7  -6   6      217.47      201.54      8.89 o 
   8  -6   6       96.47       91.38      6.92 o 
   9  -6   6       56.85       64.71      6.92 o 
  10  -6   6        5.70        5.43      3.95 o 
  -9  -5   6       54.85       55.32      6.92 o 
  -8  -5   6        0.00       -1.98      3.46 o 
  -7  -5   6      160.56      133.37      8.40 o 
  -6  -5   6       17.32       17.84      2.79 o 
  -5  -5   6       54.77       51.30      3.66 o 
  -4  -5   6        4.52        2.72      2.10 o 
  -3  -5   6      104.38      109.42      4.54 o 
  -2  -5   6     1299.78     1362.48     17.29 o 
  -1  -5   6      265.43      263.56      4.37 o 
   0  -5   6        9.56        8.48      1.73 o 
   1  -5   6        1.93        3.03      1.19 o 
   2  -5   6      226.82      251.98      5.20 o 
   3  -5   6      929.72      896.85     11.00 o 
   4  -5   6      154.50      152.60      4.36 o 
   5  -5   6       14.66       15.55      1.90 o 
   6  -5   6      628.94      603.63     14.33 o 
   7  -5   6      346.25      353.19     11.36 o 
   8  -5   6       65.18       85.95      6.42 o 
   9  -5   6       80.74       82.99      6.92 o 
  10  -5   6       18.94       22.23      4.94 o 
 -10  -4   6       16.75       16.30      5.43 o 
  -9  -4   6       15.26       11.36      4.45 o 
  -8  -4   6        0.23       -0.49      3.46 o 
  -7  -4   6       82.13       86.45      6.92 o 
  -6  -4   6      322.38      292.40      7.10 o 
  -5  -4   6       40.10       38.54      3.30 o 
  -4  -4   6      739.75      706.47     25.69 o 
  -3  -4   6      255.86      287.60      6.45 o 
  -2  -4   6     1001.73     1074.04     13.09 o 
  -1  -4   6     1123.06     1084.28      8.87 o 
   0  -4   6      164.10      180.80      2.98 o 
   1  -4   6     5610.90     5895.65     44.41 o 
   2  -4   6      374.54      343.97      5.69 o 
   3  -4   6     1033.94      917.50     10.81 o 
   4  -4   6      809.08      796.54     10.13 o 
   5  -4   6       37.11       29.41      2.45 o 
   6  -4   6      347.02      364.55     10.87 o 
   7  -4   6        0.26        0.00      1.98 o 
   8  -4   6       25.78       22.23      3.95 o 
   9  -4   6       32.52       28.65      4.45 o 
  10  -4   6        8.16       14.33      4.45 o 
  11  -4   6        5.87        5.93      3.46 o 
 -10  -3   6        3.58        1.48      3.95 o 
  -9  -3   6        1.23        0.49      3.46 o 
  -8  -3   6       13.52       10.87      4.45 o 
  -7  -3   6       16.06       19.26      3.95 o 
  -6  -3   6       99.42       85.95      6.42 o 
  -5  -3   6      265.24      268.06      6.61 o 
  -4  -3   6      167.54      172.69      5.41 o 
  -3  -3   6      778.79      762.31     10.65 o 
  -2  -3   6      285.79      275.40      6.42 o 
  -1  -3   6     1404.85     1394.06     14.84 o 
   0  -3   6      248.59      257.47      4.33 o 
   1  -3   6     3436.77     3352.62     26.51 o 
   2  -3   6        5.93        7.17      1.23 o 
   3  -3   6      728.66      679.35      9.14 o 
   4  -3   6      192.91      195.20      4.54 o 
   5  -3   6       76.06       69.90      3.95 o 
   6  -3   6        2.47        3.46      2.47 o 
   7  -3   6       96.84       86.45      5.43 o 
   8  -3   6        3.20        4.94      2.96 o 
   9  -3   6        0.11       -2.47      2.47 o 
  10  -3   6        2.65       -2.96      2.96 o 
  11  -3   6       10.82       17.78      4.45 o 
 -10  -2   6        0.11       -2.96      3.46 o 
  -9  -2   6       60.15       70.64      7.41 o 
  -8  -2   6        0.54       -1.98      2.47 o 
  -7  -2   6       37.79       37.05      4.94 o 
  -6  -2   6      336.63      342.32     11.86 o 
  -5  -2   6       56.45       51.82      3.66 o 
  -4  -2   6      288.94      292.65      6.61 o 
  -3  -2   6      381.68      351.61     13.83 o 
  -2  -2   6      980.77     1038.00     12.21 o 
  -1  -2   6      104.47       83.40      3.70 o 
   0  -2   6     2481.86     2618.16     22.88 o 
   1  -2   6      289.90      265.58      4.00 o 
   2  -2   6      289.31      278.78      4.94 o 
   3  -2   6     1165.90     1116.75     11.67 o 
   4  -2   6      183.80      174.46      4.19 o 
   5  -2   6      442.11      405.37      6.80 o 
   6  -2   6     1081.16     1100.86     13.07 o 
   7  -2   6      226.97      195.12      8.40 o 
   8  -2   6       81.69       77.55      5.93 o 
   9  -2   6        1.30        4.45      2.96 o 
  10  -2   6        9.07       11.86      3.95 o 
  11  -2   6       23.31       27.17      5.43 o 
  -9  -1   6       25.89       39.52      6.42 o 
  -8  -1   6       34.79       51.87      6.42 o 
  -7  -1   6       60.82       59.28      6.42 o 
  -6  -1   6       15.48       19.26      3.95 o 
  -5  -1   6      755.04      759.24     17.29 o 
  -4  -1   6       90.73       90.42      4.01 o 
  -3  -1   6      261.86      260.32      5.93 o 
  -2  -1   6       16.90       15.15      0.86 o 
  -1  -1   6      307.67      334.68      5.94 o 
   0  -1   6     1168.35     1175.37     12.21 o 
   1  -1   6       84.36       64.91      3.66 o 
   2  -1   6       79.77       59.97      3.46 o 
   3  -1   6     1408.62     1397.55     13.77 o 
   4  -1   6      660.08      729.30      9.25 o 
   5  -1   6       12.95       20.90      3.21 o 
   6  -1   6      107.47      111.60      4.01 o 
   7  -1   6       27.47       31.61      3.95 o 
   8  -1   6       15.94       17.29      3.46 o 
   9  -1   6      196.59      189.19      9.39 o 
  10  -1   6        5.18        4.45      3.46 o 
  11  -1   6        0.20       -1.48      2.96 o 
  12  -1   6       11.47        3.46      3.95 o 
  -9   0   6        0.76        0.49      3.46 o 
  -8   0   6        0.84        0.00      3.46 o 
  -7   0   6        9.65       15.81      3.95 o 
  -6   0   6       41.87       32.60      4.94 o 
  -5   0   6       69.01       73.60      5.93 o 
  -4   0   6     2179.09     2124.02     20.82 o 
  -3   0   6      685.12      715.46      7.09 o 
  -2   0   6      822.89      817.36      7.24 o 
  -1   0   6     1115.47     1154.23      8.85 o 
   0   0   6     1551.27     1535.77     14.84 o 
   1   0   6     5776.58     5481.38     40.13 o 
   2   0   6      132.66      108.86      2.19 o 
   3   0   6      247.22      244.78      4.71 o 
   4   0   6      558.46      594.48     10.37 o 
   5   0   6       38.76       40.02      3.21 o 
   6   0   6        0.13        3.46      1.40 o 
   7   0   6      347.13      369.49      7.31 o 
   8   0   6       24.91       27.17      4.45 o 
   9   0   6      334.19      321.08     11.86 o 
  10   0   6       40.52       45.45      5.93 o 
  11   0   6       30.78       43.96      6.42 o 
  12   0   6        0.18        1.48      3.95 o 
  -9   1   6       52.60       40.51      6.92 o 
  -8   1   6       14.88       11.86      4.45 o 
  -7   1   6       93.79       91.38      6.92 o 
  -6   1   6        0.04        4.45      2.96 o 
  -5   1   6      147.76      139.79      7.41 o 
  -4   1   6      651.13      696.29      9.48 o 
  -3   1   6      276.51      280.68      4.26 o 
  -2   1   6      533.66      574.82      7.26 o 
  -1   1   6      256.50      232.12      3.29 o 
   0   1   6      584.51      497.13      9.88 o 
   1   1   6      732.13      776.82      8.03 o 
   2   1   6        9.25       14.84      3.15 o 
   3   1   6      633.37      639.04      8.36 o 
   4   1   6     1764.05     1722.51     18.77 o 
   5   1   6       14.60       14.33      1.75 o 
   6   1   6      764.26      754.52     10.46 o 
   7   1   6        2.45        8.16      1.75 o 
   8   1   6       10.66       13.83      3.46 o 
   9   1   6        0.43        5.93      2.96 o 
  10   1   6      225.99      250.94     11.36 o 
  11   1   6      163.56      181.78     10.37 o 
  12   1   6        2.32        2.47      3.95 o 
  -9   2   6       39.38       48.41      6.92 o 
  -8   2   6      496.58      453.47     15.81 o 
  -7   2   6        0.18       -1.98      2.96 o 
  -6   2   6       54.51       55.32      5.93 o 
  -5   2   6       75.67       56.31      5.43 o 
  -4   2   6      307.52      323.27      7.90 o 
  -3   2   6      451.69      394.57      5.32 o 
  -2   2   6        5.30       10.25      2.07 o 
  -1   2   6      262.46      251.57      5.06 o 
   0   2   6     1096.46      933.66     10.61 o 
   1   2   6      321.96      301.25      5.10 o 
   2   2   6        8.26        9.88      1.48 o 
   3   2   6       92.18       69.51      2.95 o 
   4   2   6     1735.55     1727.94     17.27 o 
   5   2   6        1.43        2.40      1.19 o 
   6   2   6     1036.97      942.95     12.40 o 
   7   2   6       14.63       13.93      3.95 o 
   8   2   6      353.71      342.82     11.36 o 
   9   2   6        0.88       -2.47      2.47 o 
  10   2   6        1.57        1.98      2.96 o 
  11   2   6        7.41        4.94      3.95 o 
  12   2   6       21.60       19.26      4.94 o 
  -9   3   6        2.57        5.43      3.95 o 
  -8   3   6       10.46        6.92      3.95 o 
  -7   3   6       31.38       20.75      4.94 o 
  -6   3   6       10.17        6.92      3.46 o 
  -5   3   6        1.80        8.41      1.90 o 
  -4   3   6       38.70       53.92      3.44 o 
  -3   3   6       32.36       41.78      2.45 o 
  -2   3   6      827.34      872.87     10.11 o 
  -1   3   6      559.92      589.31     11.86 o 
   0   3   6     1147.62     1139.10     18.28 o 
   1   3   6     4397.78     4364.01     34.88 o 
   2   3   6     1677.93     1590.54     12.03 o 
   3   3   6       11.44       11.24      1.73 o 
   4   3   6      161.52      156.45      4.36 o 
   5   3   6      493.02      447.17      7.85 o 
   6   3   6     1561.79     1529.64     17.12 o 
   7   3   6      626.28      602.59     10.87 o 
   8   3   6        3.54        2.66      1.60 o 
   9   3   6      317.41      311.70     11.86 o 
  10   3   6        0.09       -0.49      2.96 o 
  11   3   6       22.99       23.71      5.43 o 
  12   3   6        0.64        2.47      3.46 o 
  -8   4   6        3.89        2.47      3.46 o 
  -7   4   6       51.23       45.45      5.93 o 
  -6   4   6       53.69       43.96      5.43 o 
  -5   4   6      561.50      603.14     13.34 o 
  -4   4   6       48.85       59.77      4.94 o 
  -3   4   6       22.63       16.80      2.96 o 
  -2   4   6        4.20        2.72      1.40 o 
  -1   4   6      725.84      680.20     12.84 o 
   0   4   6      249.47      254.40      7.90 o 
   1   4   6      702.40      759.73     14.33 o 
   2   4   6      170.64      186.72      6.92 o 
   3   4   6       40.84       30.51      2.25 o 
   4   4   6      361.87      375.79      7.15 o 
   5   4   6       42.01       58.16      4.45 o 
   6   4   6        0.00        7.32      1.90 o 
   7   4   6       56.53       54.90      3.84 o 
   8   4   6      514.65      532.69     10.43 o 
   9   4   6      203.57      214.88      9.88 o 
  10   4   6        5.15        5.93      3.46 o 
  11   4   6       77.05       88.92      7.90 o 
  12   4   6        0.77       -0.99      3.46 o 
  -8   5   6       14.44        4.94      3.95 o 
  -7   5   6       30.19       44.46      5.93 o 
  -5   5   6       19.99       31.61      3.95 o 
  -4   5   6      119.79      127.94      6.42 o 
  -3   5   6      566.24      572.51     12.84 o 
  -2   5   6       79.56       98.05      3.84 o 
  -1   5   6       69.27       52.86      4.45 o 
   0   5   6      127.94      153.63      6.42 o 
   1   5   6      304.47      281.07      8.89 o 
   2   5   6      126.46      136.34      6.42 o 
   3   5   6     2024.47     2063.14     20.76 o 
   4   5   6      162.85      168.53      5.06 o 
   5   5   6     1444.45     1449.66     17.78 o 
   6   5   6      107.35       88.60      4.19 o 
   7   5   6      188.21      184.83      4.71 o 
   8   5   6        0.16        3.27      1.60 o 
   9   5   6      289.95      302.66     10.79 o 
  10   5   6       37.40       32.11      5.43 o 
  11   5   6       58.29       62.24      7.41 o 
  12   5   6        1.23        5.43      3.95 o 
  -8   6   6        1.20        6.42      3.95 o 
  -6   6   6      117.72      110.65      6.92 o 
  -5   6   6       89.17       91.88      6.42 o 
  -4   6   6       58.65       53.84      4.94 o 
  -3   6   6       23.61       10.37      2.96 o 
  -2   6   6      149.20      142.62      4.71 o 
  -1   6   6     1190.90     1155.40     19.76 o 
   0   6   6       48.00       51.87      4.45 o 
   1   6   6        4.12        2.47      2.47 o 
   2   6   6     1693.12     1712.60     26.67 o 
   3   6   6        3.99        0.00      1.98 o 
   4   6   6        9.12       18.23      4.45 o 
   5   6   6      274.19      254.86     12.35 o 
   6   6   6      407.17      379.63      6.34 o 
   7   6   6      468.75      440.13      7.17 o 
   8   6   6       66.51       59.72      3.39 o 
   9   6   6        0.99        1.03      2.01 o 
  10   6   6        0.00        0.99      3.46 o 
  11   6   6       47.07       46.93      6.92 o 
  12   6   6        0.23        0.00      3.46 o 
  -6   7   6        0.31        1.48      2.96 o 
  -5   7   6       39.40       31.12      4.94 o 
  -4   7   6       69.64       53.84      5.43 o 
  -3   7   6      340.73      343.80     10.87 o 
  -2   7   6      497.85      509.78     12.84 o 
  -1   7   6       59.73       67.06      3.44 o 
   0   7   6     1164.96     1109.46     19.76 o 
   1   7   6       64.79       51.87      4.94 o 
   2   7   6        2.46        6.92      2.96 o 
   4   7   6      244.97      233.12      5.91 o 
   5   7   6        8.51       12.63      1.79 o 
   6   7   6       14.98       15.13      2.40 o 
   7   7   6       13.53       19.89      2.37 o 
   8   7   6       42.55       31.61      2.62 o 
   9   7   6        5.30        6.17      2.72 o 
  10   7   6        5.66       11.36      3.95 o 
  11   7   6       36.08       35.07      5.93 o 
  12   7   6        8.45       11.86      4.45 o 
  -6   8   6      413.06      484.59     15.31 o 
  -5   8   6        4.52        8.89      3.95 o 
  -4   8   6       56.80       62.73      5.93 o 
  -3   8   6        0.94        1.48      2.47 o 
  -2   8   6       65.91       55.82      5.43 o 
  -1   8   6      101.89       99.48      4.15 o 
   0   8   6       97.02       96.38      4.15 o 
   1   8   6       39.47       34.21      2.95 o 
   2   8   6     1491.16     1450.68     29.39 o 
   3   8   6      228.23      199.39      6.17 o 
   4   8   6       79.39       75.74      4.01 o 
   5   8   6       74.13       69.25      4.01 o 
   6   8   6      111.25       93.47      3.85 o 
   7   8   6      129.77      120.35      5.43 o 
   8   8   6       93.16       84.65      4.89 o 
   9   8   6        4.30        4.09      2.47 o 
  10   8   6       19.58       15.64      3.49 o 
  11   8   6        9.93        5.43      4.45 o 
  12   8   6        7.03       13.83      4.94 o 
  -6   9   6        6.35       11.36      4.45 o 
  -5   9   6       48.81       47.92      5.93 o 
  -4   9   6      266.79      337.38     12.35 o 
  -3   9   6        6.61        7.41      3.46 o 
  -2   9   6      156.73      165.97      7.90 o 
   0   9   6      338.26      347.84      7.31 o 
   1   9   6     1604.91     1637.35     47.92 o 
   2   9   6     1664.93     1616.09     17.93 o 
   3   9   6       24.25       27.37      2.95 o 
   4   9   6     1168.46     1136.05     23.46 o 
   5   9   6        0.39        0.40      1.90 o 
   6   9   6      230.01      238.59     10.37 o 
   7   9   6       27.90       34.06      3.95 o 
   8   9   6      111.54       96.19     14.82 o 
   9   9   6        1.63        1.48      2.45 o 
  10   9   6        4.36        3.21      2.79 o 
  11   9   6        6.53        5.93      3.95 o 
  -5  10   6        7.46        7.90      3.95 o 
  -4  10   6       37.98       44.95      5.93 o 
  -3  10   6       79.63       84.47      7.41 o 
  -2  10   6       52.62       50.39      5.43 o 
  -1  10   6       88.33       85.46      6.42 o 
   0  10   6       90.13       95.34      6.92 o 
   1  10   6      162.27      157.58      8.40 o 
   2  10   6       77.17       84.96      7.41 o 
   3  10   6       73.34       50.88      5.93 o 
   4  10   6       36.30       28.65      4.94 o 
   5  10   6       11.95       12.35      3.46 o 
   6  10   6        6.31       -0.99      2.96 o 
   7  10   6        2.38        0.49      3.46 o 
   8  10   6       24.79       31.38      3.84 o 
   9  10   6        3.63        3.21      2.79 o 
  10  10   6        2.43        0.44      2.95 o 
  11  10   6        3.49        6.92      4.45 o 
  -5  11   6        0.79        3.95      3.95 o 
  -4  11   6        0.00       -1.98      3.46 o 
  -3  11   6       12.91       22.72      4.94 o 
  -2  11   6       62.82       42.98      5.93 o 
  -1  11   6      135.76      145.72      8.40 o 
   0  11   6        8.89        0.99      2.96 o 
   1  11   6      114.76      107.19      7.41 o 
   2  11   6       52.91       40.01      5.43 o 
   3  11   6       10.31        0.49      3.46 o 
   4  11   6        1.21       -2.96      2.96 o 
   5  11   6        0.98        0.00      2.96 o 
   6  11   6       51.74       43.47      5.93 o 
   7  11   6       33.08       30.13      5.43 o 
   8  11   6        9.02       13.83      4.45 o 
   9  11   6       15.30       12.10      3.49 o 
  10  11   6        1.15        2.72      2.79 o 
  -4  12   6       12.32       16.80      4.94 o 
  -3  12   6       10.44       10.37      4.45 o 
  -2  12   6        8.17        3.95      3.95 o 
  -1  12   6        7.35       20.25      4.45 o 
   1  12   6       19.36       45.45      5.93 o 
   2  12   6        3.44        0.99      3.46 o 
   3  12   6        1.66        1.98      3.46 o 
   4  12   6        2.31        5.43      3.95 o 
   5  12   6       29.48       28.65      5.43 o 
   6  12   6       25.51       20.75      4.94 o 
   7  12   6       94.49       98.79      7.41 o 
   8  12   6        8.19        5.93      3.95 o 
   9  12   6        1.43       -3.46      3.46 o 
  10  12   6        4.11        7.90      4.94 o 
  -3  13   6        1.05        3.46      3.95 o 
  -2  13   6        0.33        3.46      3.46 o 
  -1  13   6        4.23        1.48      3.46 o 
   1  13   6       37.83       50.39      6.42 o 
   2  13   6      115.57      149.18      9.88 o 
   3  13   6       18.17       17.29      4.94 o 
   4  13   6        0.62        1.48      3.95 o 
   5  13   6       24.89       19.76      4.94 o 
   6  13   6       14.38        8.40      3.95 o 
   7  13   6       23.63       24.70      5.43 o 
   8  13   6        5.01        5.43      4.45 o 
   9  13   6        1.62        0.99      3.95 o 
  -1  14   6        2.26        1.98      3.46 o 
   0  14   6       43.63       46.93      6.42 o 
   2  14   6       16.99       27.17      5.93 o 
   3  14   6       13.71       17.78      5.43 o 
   4  14   6       14.70       17.78      4.94 o 
   5  14   6       13.27       21.73      5.43 o 
   6  14   6        0.11        2.47      3.95 o 
   7  14   6        1.12       -2.96      3.95 o 
   8  14   6        0.38       -0.49      3.95 o 
   0  15   6        7.67        7.41      3.95 o 
   2  15   6        2.07        0.49      4.45 o 
   3  15   6       16.16       18.28      5.93 o 
   4  15   6       11.24        5.43      4.94 o 
   5  15   6        0.01       -3.95      3.95 o 
   6  15   6        1.17        4.45      4.45 o 
   7  15   6        7.40        8.89      4.94 o 
   4  16   6       23.17       21.73      5.93 o 
  -2 -15   7       10.66        8.40      4.94 o 
  -1 -15   7        0.36        7.41      4.94 o 
   0 -15   7        0.13       -0.49      3.95 o 
  -5 -14   7       30.13       36.06      6.92 o 
  -4 -14   7       35.89       41.49      6.92 o 
  -3 -14   7        1.30        5.93      4.45 o 
  -2 -14   7        6.69        4.94      4.45 o 
  -1 -14   7       10.75       12.84      4.94 o 
   0 -14   7        4.66        2.47      4.45 o 
   1 -14   7       12.48       16.30      5.43 o 
  -6 -13   7       10.84        9.88      4.94 o 
  -5 -13   7        2.04        3.95      3.95 o 
  -4 -13   7        0.81        0.49      4.45 o 
  -3 -13   7        8.24       11.36      4.94 o 
  -2 -13   7       11.75       14.33      4.94 o 
  -1 -13   7       28.95       41.99      6.42 o 
   0 -13   7        7.84        9.88      4.94 o 
   1 -13   7       19.27       21.24      5.43 o 
   2 -13   7       32.35       37.54      5.93 o 
   4 -13   7       31.09       33.59      5.93 o 
  -7 -12   7        3.94        6.42      4.45 o 
  -6 -12   7       16.74       32.60      6.42 o 
  -5 -12   7       13.51        5.93      4.94 o 
  -4 -12   7       16.96       23.22      5.43 o 
  -3 -12   7        9.38        5.93      4.45 o 
  -2 -12   7        3.72       15.81      4.94 o 
  -1 -12   7       31.20       29.64      5.43 o 
   0 -12   7        2.28        1.98      3.95 o 
   1 -12   7        2.95        0.00      3.95 o 
   2 -12   7       20.20       10.37      4.45 o 
   3 -12   7        0.04       -2.47      2.47 o 
   4 -12   7       33.12       38.53      5.93 o 
   5 -12   7        2.71        5.93      3.95 o 
   6 -12   7        6.01        0.49      3.46 o 
  -7 -11   7       30.66       35.07      6.42 o 
  -6 -11   7       14.82       21.73      5.43 o 
  -5 -11   7        3.40        3.95      4.45 o 
  -4 -11   7        0.36        2.47      3.46 o 
  -3 -11   7       77.82       97.81      7.90 o 
  -2 -11   7       13.64       16.80      4.45 o 
  -1 -11   7       49.98       47.42      6.42 o 
   0 -11   7       15.64       12.84      4.45 o 
   1 -11   7       42.79       40.01      5.93 o 
   2 -11   7        0.12        3.72      2.25 o 
   3 -11   7        2.93        2.81      2.25 o 
   4 -11   7        3.81        1.48      2.96 o 
   5 -11   7       29.18       23.22      4.94 o 
   6 -11   7       14.75       16.80      4.45 o 
   7 -11   7        4.38        4.94      3.95 o 
  -8 -10   7        0.24       -0.49      3.95 o 
  -7 -10   7        0.37       -2.45      2.45 o 
  -6 -10   7        2.88        6.17      3.14 o 
  -5 -10   7        8.85        8.89      4.45 o 
  -4 -10   7        2.31        4.45      3.46 o 
  -3 -10   7        6.45        1.98      3.46 o 
  -2 -10   7        0.48        2.47      3.46 o 
  -1 -10   7       42.79       41.00      5.43 o 
   0 -10   7       61.78       63.72      6.42 o 
   1 -10   7        0.20       -1.48      2.96 o 
   2 -10   7       25.02       23.39      2.95 o 
   3 -10   7      121.47      107.89      5.06 o 
   4 -10   7        5.01        8.40      3.46 o 
   5 -10   7        0.00       -2.96      2.96 o 
   6 -10   7        4.68        4.94      3.46 o 
   7 -10   7       98.04      106.20      7.90 o 
  -8  -9   7       48.16       51.87      7.90 o 
  -7  -9   7        0.45       -1.48      2.79 o 
  -6  -9   7        2.70        5.87      4.45 o 
  -5  -9   7        8.16       10.17      2.95 o 
  -4  -9   7       75.17       80.52      6.92 o 
  -3  -9   7       25.00       27.66      4.94 o 
  -2  -9   7       27.26       18.77      3.95 o 
  -1  -9   7       72.30       78.05      6.42 o 
   0  -9   7      121.23      133.37      7.90 o 
   1  -9   7       11.65       19.26      3.95 o 
   2  -9   7      160.49      162.43      5.56 o 
   3  -9   7       94.82      100.63      8.64 o 
   4  -9   7       22.56       16.30      3.95 o 
   5  -9   7       38.51       41.49      4.94 o 
   6  -9   7        1.63       -0.49      2.96 o 
   7  -9   7       12.22        3.46      3.46 o 
   8  -9   7       41.63       38.53      5.43 o 
  -8  -8   7        2.07        8.89      4.45 o 
  -7  -8   7       55.53       66.33      6.42 o 
  -6  -8   7        0.31        2.90      2.60 o 
  -5  -8   7       13.48       12.64      2.79 o 
  -4  -8   7        4.65        3.19      3.46 o 
  -3  -8   7      187.82      191.88     11.61 o 
  -2  -8   7        8.21       10.37      3.46 o 
  -1  -8   7       27.72       22.72      3.95 o 
   0  -8   7      263.64      274.65     10.37 o 
   1  -8   7        0.78        0.49      1.90 o 
   2  -8   7       22.00       18.22      2.60 o 
   3  -8   7       48.37       51.64      3.66 o 
   4  -8   7      108.09      108.71      4.71 o 
   5  -8   7       13.07       12.35      3.46 o 
   6  -8   7      135.76      143.25      7.90 o 
   7  -8   7        2.35        2.96      3.46 o 
   8  -8   7       51.22       39.52      5.43 o 
   9  -8   7       31.19       29.64      5.43 o 
  -9  -7   7        5.44        8.40      4.94 o 
  -8  -7   7        0.25       -3.46      3.46 o 
  -7  -7   7       16.77       11.36      4.45 o 
  -6  -7   7       75.90      106.93      6.17 o 
  -5  -7   7       75.62       85.46      4.71 o 
  -4  -7   7       26.99       28.23      6.92 o 
  -3  -7   7        3.21        2.62      2.25 o 
  -2  -7   7        0.31        3.46      2.10 o 
  -1  -7   7      156.77      158.57      7.41 o 
   0  -7   7        5.08        3.46      2.47 o 
   1  -7   7     1526.95     1567.25     23.71 o 
   2  -7   7      553.22      586.21     18.03 o 
   3  -7   7      616.45      651.90      9.95 o 
   4  -7   7      120.44      123.90      4.71 o 
   5  -7   7      391.14      389.25     11.36 o 
   6  -7   7        3.03        1.48      2.96 o 
   7  -7   7       30.21       27.17      4.45 o 
   8  -7   7       20.29       17.29      4.45 o 
   9  -7   7        8.91        6.42      3.95 o 
  -9  -6   7        4.10       -3.46      3.95 o 
  -8  -6   7        0.01       -3.46      3.46 o 
  -7  -6   7       13.23       14.82      4.45 o 
  -6  -6   7        0.02        1.82      2.25 o 
  -5  -6   7      104.95       86.60      4.71 o 
  -4  -6   7       45.21       35.86      3.49 o 
  -3  -6   7        8.42        8.63      2.25 o 
  -2  -6   7        0.13       -0.25      2.10 o 
  -1  -6   7      118.47      118.06      6.92 o 
   0  -6   7      133.67      130.90      6.42 o 
   1  -6   7        0.81        6.71      1.54 o 
   2  -6   7       13.58       20.19      2.25 o 
   3  -6   7      496.29      475.24     11.11 o 
   4  -6   7      115.29      110.26      4.19 o 
   5  -6   7      131.37      123.81      4.36 o 
   6  -6   7      267.52      222.29      8.89 o 
   7  -6   7      101.09      122.01      7.41 o 
   8  -6   7       14.68        7.41      3.46 o 
   9  -6   7        0.01       -2.96      2.96 o 
  10  -6   7        0.01        2.47      3.46 o 
  -9  -5   7       12.32       15.31      5.43 o 
  -8  -5   7       35.95       56.81      6.92 o 
  -7  -5   7        0.07        1.48      3.46 o 
  -6  -5   7        0.89        2.07      1.90 o 
  -5  -5   7      443.47      411.82      8.71 o 
  -4  -5   7      711.69      745.59     11.86 o 
  -3  -5   7      128.24      117.12      4.89 o 
  -2  -5   7      234.44      250.13     12.10 o 
  -1  -5   7      106.80      124.55      4.54 o 
   0  -5   7      215.67      224.76      8.40 o 
   1  -5   7      571.92      626.21      8.19 o 
   2  -5   7      692.17      686.02      9.13 o 
   3  -5   7      422.11      383.60      6.80 o 
   4  -5   7      137.66      137.86      4.36 o 
   5  -5   7        2.85        6.07      2.22 o 
   6  -5   7      184.74      196.60      8.40 o 
   7  -5   7        0.52        7.41      2.96 o 
   8  -5   7        2.05        4.94      2.96 o 
   9  -5   7       33.79       33.59      4.94 o 
  10  -5   7      275.46      264.77     11.86 o 
  -9  -4   7        2.59        1.98      3.95 o 
  -8  -4   7        0.37        1.48      3.95 o 
  -7  -4   7       21.93       26.18      4.94 o 
  -6  -4   7       19.69       21.24      4.45 o 
  -5  -4   7       21.61       19.18      2.60 o 
  -4  -4   7       25.56       34.33      6.17 o 
  -3  -4   7      158.69      155.86      5.24 o 
  -2  -4   7      984.47      962.09     12.75 o 
  -1  -4   7      269.61      276.47      6.11 o 
   0  -4   7     1578.61     1571.51     18.82 o 
   1  -4   7       83.32       85.62      2.83 o 
   2  -4   7     3515.92     3369.09     45.45 o 
   3  -4   7       25.71       18.87      1.90 o 
   4  -4   7      365.83      381.20      6.80 o 
   5  -4   7     1072.12     1017.59     12.56 o 
   6  -4   7      135.63      127.44      6.42 o 
   7  -4   7       62.37       57.30      5.43 o 
   8  -4   7       32.84       31.12      4.94 o 
   9  -4   7      130.11      148.69      8.40 o 
  10  -4   7       94.91       95.34      7.90 o 
  11  -4   7       86.27       92.87      7.90 o 
  -9  -3   7       28.47       30.63      5.93 o 
  -8  -3   7       10.30        5.93      3.95 o 
  -7  -3   7       47.03       55.32      6.42 o 
  -6  -3   7        2.22        0.99      2.96 o 
  -5  -3   7       20.84       21.47      2.73 o 
  -4  -3   7      194.88      211.86      5.91 o 
  -3  -3   7     1377.92     1348.91     15.87 o 
  -2  -3   7     1047.48     1092.24     13.44 o 
  -1  -3   7       45.59       33.53      2.60 o 
   0  -3   7       82.18       83.76      3.49 o 
   1  -3   7       54.22       62.40      1.94 o 
   2  -3   7      265.02      232.99      5.93 o 
   3  -3   7     2142.79     2173.16     20.03 o 
   4  -3   7       13.01       12.72      1.75 o 
   5  -3   7     1199.10     1093.67     12.92 o 
   6  -3   7        2.14        6.92      6.42 o 
   7  -3   7       30.21       37.05      4.45 o 
   8  -3   7        2.30        3.46      2.47 o 
   9  -3   7        7.85       10.87      3.46 o 
  10  -3   7        1.58        7.41      3.46 o 
  11  -3   7       12.22       19.26      4.94 o 
  -9  -2   7        0.03        1.98      3.95 o 
  -8  -2   7       31.53       32.60      5.93 o 
  -7  -2   7      104.57       71.13      7.41 o 
  -6  -2   7        6.91        1.48      2.47 o 
  -5  -2   7       61.72       61.25      5.43 o 
  -4  -2   7      229.20      237.45     10.62 o 
  -3  -2   7      398.13      407.54      7.66 o 
  -2  -2   7      464.92      497.40      8.20 o 
  -1  -2   7      510.83      551.53      8.38 o 
   0  -2   7     7962.13     8065.03     61.47 o 
   1  -2   7      593.95      570.42      5.80 o 
   2  -2   7      680.46      584.32      7.47 o 
   3  -2   7     1744.53     1695.87     18.52 o 
   4  -2   7      841.00      838.90     10.46 o 
   5  -2   7       21.90       14.40      1.90 o 
   6  -2   7      267.73      261.94      6.11 o 
   7  -2   7      489.61      498.91     12.84 o 
   8  -2   7       25.50       28.65      4.45 o 
   9  -2   7       99.61       94.84      6.92 o 
  10  -2   7       68.06       71.13      6.92 o 
  11  -2   7       25.81       25.69      5.43 o 
  -9  -1   7       23.65       18.28      5.43 o 
  -8  -1   7        1.21        6.42      3.95 o 
  -7  -1   7        3.29        5.93      3.46 o 
  -6  -1   7      158.06      140.29      7.90 o 
  -5  -1   7      414.80      422.35     12.84 o 
  -4  -1   7      197.54      176.77      5.34 o 
  -3  -1   7       53.60       49.51      3.30 o 
  -2  -1   7     2257.84     2211.01     21.30 o 
  -1  -1   7       71.84       71.82      8.15 o 
   0  -1   7       41.81       57.41      2.79 o 
   1  -1   7       37.84       38.96      5.37 o 
   2  -1   7       41.66       24.00      1.37 o 
   3  -1   7     1032.04     1011.96     13.34 o 
   4  -1   7       33.05       49.72      4.69 o 
   5  -1   7     1247.61     1302.90     15.07 o 
   6  -1   7       21.83       25.72      2.45 o 
   7  -1   7      345.80      377.44      7.66 o 
   8  -1   7       24.54       26.18      3.95 o 
   9  -1   7       58.76       55.32      5.93 o 
  10  -1   7       99.91      112.13      7.90 o 
  11  -1   7       46.02       40.51      5.93 o 
  -9   0   7       42.88       32.11      5.93 o 
  -8   0   7        5.92        8.89      4.45 o 
  -7   0   7        0.27       -2.96      2.96 o 
  -6   0   7      124.90      114.11      7.90 o 
  -5   0   7      171.42      190.18      8.89 o 
  -4   0   7      194.25      187.10      5.34 o 
  -3   0   7      519.67      544.02      8.86 o 
  -2   0   7     1064.64     1046.62     12.56 o 
  -1   0   7     3075.74     3234.43     21.29 o 
   0   0   7       37.71       35.86      3.46 o 
   1   0   7      684.76      689.80      7.27 o 
   2   0   7       31.69       23.09      1.60 o 
   3   0   7        2.33        4.02      1.23 o 
   4   0   7       21.84       20.33      1.90 o 
   5   0   7      143.66      131.44      4.19 o 
   6   0   7        0.28       -0.25      1.40 o 
   7   0   7      386.91      354.94      7.31 o 
   8   0   7      711.52      750.84     17.29 o 
   9   0   7       34.32       29.14      4.45 o 
  10   0   7      110.09      115.59      7.90 o 
  11   0   7        3.29       -0.49      2.96 o 
  12   0   7        0.62        1.48      3.95 o 
  -9   1   7       15.46       21.24      5.43 o 
  -8   1   7       53.09       63.72      7.41 o 
  -7   1   7        0.00        0.49      2.96 o 
  -6   1   7        0.23       -0.49      2.96 o 
  -5   1   7      325.70      363.07     12.35 o 
  -4   1   7       75.15       62.73      5.43 o 
  -3   1   7      239.33      242.01      5.91 o 
  -2   1   7      313.42      304.38      6.11 o 
  -1   1   7      863.08      865.83     13.95 o 
   0   1   7      760.07      727.13     12.84 o 
   1   1   7      372.82      394.25      6.17 o 
   2   1   7     2923.13     2778.17     18.82 o 
   3   1   7       25.06       22.59      1.90 o 
   4   1   7      287.37      260.52      5.56 o 
   5   1   7        1.42        2.75      1.19 o 
   6   1   7       55.18       61.33      8.64 o 
   7   1   7      132.30      140.20      5.06 o 
   8   1   7       69.37       48.41      5.43 o 
   9   1   7      416.89      479.65     14.82 o 
  10   1   7      385.93      437.66     14.82 o 
  11   1   7       21.48       10.87      4.45 o 
  12   1   7        9.51       13.83      4.94 o 
  -8   2   7       94.43       94.35      7.90 o 
  -7   2   7        8.23       15.81      4.94 o 
  -6   2   7      458.52      465.32     14.82 o 
  -5   2   7       85.12       87.93      6.92 o 
  -4   2   7       52.63       52.36      5.43 o 
  -3   2   7      654.00      616.81      9.56 o 
  -2   2   7      211.36      247.42      4.05 o 
  -1   2   7      922.13      930.45      8.72 o 
   0   2   7     2313.32     2314.96     21.46 o 
   1   2   7      203.21      222.04      6.92 o 
   2   2   7      252.53      233.99      3.67 o 
   3   2   7      564.28      546.12      8.16 o 
   4   2   7       13.69       16.89      3.46 o 
   5   2   7       80.29       79.53      3.49 o 
   6   2   7      221.70      214.39      5.59 o 
   7   2   7      760.55      830.32     12.40 o 
   8   2   7       52.27       51.10      3.66 o 
   9   2   7      139.87      126.95      7.90 o 
  10   2   7      124.11      122.51      8.40 o 
  11   2   7       25.46       39.52      5.93 o 
  12   2   7       30.15       34.08      5.93 o 
  -8   3   7        1.36        1.98      3.95 o 
  -7   3   7       37.27       29.14      5.43 o 
  -6   3   7        4.91       11.36      3.95 o 
  -5   3   7        1.40        0.00      2.47 o 
  -4   3   7      328.88      314.66     10.87 o 
  -3   3   7      212.71      236.93      5.46 o 
  -2   3   7      416.02      371.78      5.36 o 
  -1   3   7        0.61        0.99      1.48 o 
   0   3   7       63.78       71.09      3.09 o 
   1   3   7       96.32      103.28      5.19 o 
   2   3   7      236.77      237.60      4.48 o 
   3   3   7      655.18      628.24     12.44 o 
   4   3   7      496.77      461.53      8.01 o 
   5   3   7       76.59       68.49      3.30 o 
   6   3   7      447.05      446.63      8.55 o 
   7   3   7       42.74       40.77      3.49 o 
   8   3   7      656.68      642.97     22.72 o 
   9   3   7      455.83      406.54     13.34 o 
  10   3   7        4.28        1.98      3.46 o 
  11   3   7        8.32        8.40      4.45 o 
  12   3   7       20.50       12.84      4.45 o 
  -8   4   7        0.54        3.46      3.46 o 
  -7   4   7       37.93       23.22      4.94 o 
  -6   4   7       81.83       70.14      7.41 o 
  -5   4   7      586.80      596.22     16.30 o 
  -4   4   7       62.70       53.84      5.93 o 
  -3   4   7       53.65       39.02      3.95 o 
  -2   4   7      650.63      634.65      9.06 o 
  -1   4   7       45.52       63.23      4.94 o 
   0   4   7        0.10        0.49      1.98 o 
   1   4   7      152.25      142.76      6.42 o 
   2   4   7      353.15      341.82      6.17 o 
   3   4   7     3119.71     3053.37     28.73 o 
   4   4   7      133.69      142.46      4.71 o 
   5   4   7      100.79       99.33      4.01 o 
   6   4   7      622.66      622.42     10.48 o 
   7   4   7      718.79      720.75     11.88 o 
   8   4   7       53.76       54.34      5.93 o 
   9   4   7       81.72       72.98      3.56 o 
  10   4   7        5.35        1.98      3.46 o 
  11   4   7       75.03       70.14      7.90 o 
  12   4   7        1.56       -0.49      3.46 o 
  -8   5   7        0.35        1.48      3.46 o 
  -7   5   7       31.29       25.19      5.43 o 
  -6   5   7        9.50       15.81      4.45 o 
  -5   5   7       48.41       36.55      4.94 o 
  -4   5   7      185.97      196.60      7.90 o 
  -3   5   7        4.65        6.92      2.47 o 
  -2   5   7      175.35      191.96      5.24 o 
  -1   5   7        3.90        4.45      2.47 o 
   0   5   7       29.67       39.52      4.45 o 
   1   5   7      784.58      764.67     15.81 o 
   2   5   7      767.88      784.92     16.30 o 
   3   5   7       76.88       70.14      5.43 o 
   4   5   7      786.26      808.20     11.86 o 
   5   5   7       12.53       15.57      3.46 o 
   6   5   7       19.22       17.86      4.45 o 
   7   5   7       57.58       52.52      5.93 o 
   8   5   7       72.28       70.24      3.48 o 
   9   5   7        1.91        1.95      1.79 o 
  10   5   7       87.56       92.37      7.41 o 
  11   5   7       12.60       10.87      4.45 o 
  -7   6   7       53.24       55.82      7.41 o 
  -6   6   7        1.97        1.98      3.46 o 
  -4   6   7      132.89      135.84      6.92 o 
  -3   6   7      116.88      124.98      6.42 o 
  -2   6   7      489.25      507.80     12.35 o 
  -1   6   7      183.34      181.78      7.90 o 
   0   6   7      399.42      402.59     11.36 o 
   1   6   7      332.88      315.15     10.37 o 
   2   6   7      506.66      496.44     12.84 o 
   3   6   7      945.58      925.70     18.77 o 
   4   6   7      262.38      266.62      7.66 o 
   5   6   7        4.17        5.48      2.22 o 
   6   6   7     1199.58     1135.77     35.57 o 
   7   6   7      113.01      124.48      4.26 o 
   8   6   7       17.97       19.12      2.88 o 
   9   6   7       61.79       64.42      3.47 o 
  10   6   7      197.16      181.29     10.37 o 
  11   6   7        7.50        4.45      3.95 o 
  12   6   7       31.86       29.64      5.93 o 
  -7   7   7        0.12        5.93      3.95 o 
  -4   7   7       10.87       13.34      3.46 o 
  -3   7   7       12.49       23.22      3.95 o 
  -2   7   7       24.40       35.57      4.45 o 
  -1   7   7       48.24       44.46      4.45 o 
   0   7   7      296.35      343.31     10.87 o 
   1   7   7        0.13        2.96      2.47 o 
   2   7   7      429.54      407.53     12.35 o 
   3   7   7      165.39      199.07      8.89 o 
   4   7   7       27.67       25.69      3.95 o 
   5   7   7      217.75      185.73      8.89 o 
   6   7   7      332.44      356.04      6.51 o 
   7   7   7       67.22       62.35      3.87 o 
   8   7   7       67.26       83.45      3.85 o 
   9   7   7        8.01        8.30      1.96 o 
  10   7   7        0.41       -1.73      2.45 o 
  11   7   7       17.32       23.22      5.43 o 
  12   7   7       30.08       34.58      6.42 o 
  -5   8   7        0.05        0.49      3.46 o 
  -4   8   7       28.64       40.51      5.43 o 
  -3   8   7        7.09        8.89      3.46 o 
  -2   8   7      220.90      244.02      9.39 o 
  -1   8   7      421.82      403.56      7.66 o 
   0   8   7        0.35        3.70      2.10 o 
   1   8   7      204.38      201.60      5.91 o 
   2   8   7      678.65      692.86     10.61 o 
   3   8   7       52.34       45.27      3.30 o 
   4   8   7      456.10      421.25      8.71 o 
   5   8   7      455.19      473.06      9.21 o 
   6   8   7      156.14      150.88      4.55 o 
   7   8   7      130.19      135.03      4.51 o 
   8   8   7       11.82        7.13      1.96 o 
   9   8   7       10.37       16.73      3.14 o 
  10   8   7       19.71       22.55      3.66 o 
  11   8   7        0.06        0.00      3.46 o 
  -5   9   7       62.26       64.22      6.42 o 
  -4   9   7        0.21        2.47      3.46 o 
  -3   9   7       86.31       81.01      6.92 o 
  -2   9   7        0.00       -1.48      2.47 o 
  -1   9   7       63.46       61.75      5.43 o 
   0   9   7       64.41       57.64      7.16 o 
   1   9   7      191.95      196.11      5.91 o 
   2   9   7     1504.62     1484.83     17.57 o 
   3   9   7       19.61       23.46      4.69 o 
   4   9   7       98.94       93.30      4.85 o 
   5   9   7        1.90       -0.08      3.46 o 
   6   9   7       16.40       13.15      2.96 o 
   7   9   7       60.62       73.63      3.91 o 
   8   9   7        0.55        7.69      8.40 o 
   9   9   7       74.60       86.71      5.59 o 
  10   9   7        2.12        3.46      4.20 o 
  11   9   7        0.01        0.00      3.95 o 
  -5  10   7        6.39        5.93      3.95 o 
  -4  10   7       53.78       52.86      6.42 o 
  -3  10   7       13.92       17.29      4.45 o 
  -2  10   7      246.14      243.03     10.87 o 
  -1  10   7        0.02       -2.47      2.47 o 
   0  10   7        4.28        5.97      2.25 o 
   1  10   7       43.36       37.88      3.30 o 
   2  10   7       95.46       94.78      4.85 o 
   3  10   7      116.17      112.21      9.14 o 
   4  10   7      108.82      108.89      4.85 o 
   5  10   7        0.19       -1.48      1.75 o 
   6  10   7       11.70        8.83      2.60 o 
   7  10   7        2.03        4.94      3.95 o 
   8  10   7       41.96       49.34      4.71 o 
   9  10   7      125.71      152.92      7.15 o 
  10  10   7       10.28       12.35      3.49 o 
  11  10   7       34.26       33.63      4.71 o 
  -4  11   7        0.13        0.00      3.46 o 
  -3  11   7        6.60        5.43      3.46 o 
  -2  11   7       50.27       39.52      5.93 o 
  -1  11   7        0.25       -2.96      2.96 o 
   1  11   7       73.25       57.30      6.42 o 
   2  11   7      164.25      177.34      9.39 o 
   3  11   7        0.23        0.00      3.46 o 
   4  11   7       93.32       91.38      7.90 o 
   5  11   7        3.13        3.46      3.46 o 
   6  11   7       13.99       15.81      4.45 o 
   7  11   7      131.58      130.90      8.89 o 
   8  11   7        0.28        1.48      3.95 o 
   9  11   7        0.06        0.43      2.60 o 
  10  11   7       14.52       15.72      3.84 o 
  -3  12   7        2.67        4.45      3.46 o 
  -2  12   7        0.11        4.45      3.95 o 
  -1  12   7       34.73       24.70      4.94 o 
   1  12   7       68.55       74.10      7.41 o 
   2  12   7       33.00        7.90      4.45 o 
   3  12   7       13.95       11.86      4.45 o 
   4  12   7       24.48       25.19      4.94 o 
   5  12   7        3.02        4.45      3.46 o 
   6  12   7      144.97      144.24      8.89 o 
   7  12   7       25.59       27.66      5.43 o 
   8  12   7       36.09       39.52      6.42 o 
   9  12   7        0.84        3.46      3.95 o 
  10  12   7        3.91        0.49      3.95 o 
  -2  13   7        1.58        3.95      3.95 o 
  -1  13   7        5.60        6.92      3.95 o 
   1  13   7       28.98       27.17      5.43 o 
   2  13   7       91.75       89.41      8.40 o 
   3  13   7       24.54       22.23      5.43 o 
   4  13   7       21.75       18.77      4.94 o 
   5  13   7       14.29       12.35      4.45 o 
   6  13   7       42.61       49.40      6.92 o 
   7  13   7       42.84       35.07      5.93 o 
   8  13   7       25.57       20.75      5.43 o 
   9  13   7        0.17        3.95      3.95 o 
  -1  14   7        6.20        9.88      4.45 o 
   0  14   7        6.43        6.42      3.95 o 
   2  14   7        3.06        3.46      4.45 o 
   3  14   7       70.20       78.54      8.40 o 
   4  14   7       38.47       45.45      6.92 o 
   5  14   7        4.32        1.98      3.95 o 
   6  14   7       10.95        7.90      4.45 o 
   7  14   7       29.08       25.19      5.93 o 
   8  14   7        4.49        3.46      4.45 o 
   2  15   7       13.43       11.36      4.94 o 
   3  15   7       85.12       85.95      8.89 o 
   4  15   7        1.31       -0.99      4.45 o 
   5  15   7       48.38       52.86      7.41 o 
   6  15   7        0.37       -1.98      3.95 o 
  -3 -14   8       15.17       15.81      5.43 o 
  -2 -14   8       39.33       35.57      6.42 o 
  -1 -14   8        9.49        9.39      4.94 o 
   0 -14   8        0.53        4.94      4.45 o 
   1 -14   8        1.54        3.46      4.94 o 
  -5 -13   8        6.55       11.86      4.94 o 
  -4 -13   8       29.62       19.76      5.43 o 
  -3 -13   8        5.18        5.43      4.45 o 
  -2 -13   8        8.53        9.88      4.94 o 
  -1 -13   8       11.66        8.89      4.45 o 
   0 -13   8       22.66       28.16      5.93 o 
   1 -13   8       10.12        1.98      4.45 o 
   2 -13   8        5.40       -1.48      3.95 o 
  -6 -12   8        5.24        5.93      5.43 o 
  -5 -12   8        3.73       -2.47      3.95 o 
  -4 -12   8        0.15        4.94      4.45 o 
  -3 -12   8        1.00        6.42      4.45 o 
  -2 -12   8       22.06       30.63      5.93 o 
  -1 -12   8        0.42       -2.47      3.95 o 
   0 -12   8       71.62       69.65      7.41 o 
   1 -12   8        6.20        0.99      4.45 o 
   2 -12   8       15.73       10.37      4.45 o 
   5 -12   8       19.31       18.28      4.45 o 
  -7 -11   8        1.09       -2.47      4.45 o 
  -6 -11   8        0.04       -3.95      3.95 o 
  -5 -11   8       79.20       87.93      8.89 o 
  -4 -11   8       23.21       15.31      4.94 o 
  -3 -11   8        6.71        7.90      4.45 o 
  -2 -11   8       66.76       83.98      7.41 o 
  -1 -11   8       19.01       17.78      4.94 o 
   0 -11   8        1.14        0.99      3.46 o 
   1 -11   8       10.04       15.31      4.45 o 
   2 -11   8        7.77        9.39      3.95 o 
   3 -11   8        1.42        0.00      2.96 o 
   4 -11   8        2.21        4.45      3.46 o 
   5 -11   8        2.08        2.47      3.46 o 
   6 -11   8        2.32        0.99      3.46 o 
  -7 -10   8        6.41       13.38      4.94 o 
  -6 -10   8        1.91       -0.29      2.95 o 
  -5 -10   8       29.84       29.64      5.43 o 
  -4 -10   8       21.82       16.80      4.45 o 
  -3 -10   8        0.11        1.48      3.46 o 
  -2 -10   8       12.59        6.42      3.95 o 
  -1 -10   8       42.43       45.45      5.93 o 
   0 -10   8       74.41       75.58      7.41 o 
   1 -10   8      120.02      133.37      8.40 o 
   2 -10   8       33.98       39.52      5.43 o 
   3 -10   8        5.56        7.41      3.46 o 
   4 -10   8       44.34       39.02      4.94 o 
   5 -10   8       39.63       47.92      5.93 o 
   6 -10   8        0.33        1.98      3.46 o 
   7 -10   8       60.55       76.57      7.41 o 
  -8  -9   8       28.12       25.69      6.42 o 
  -7  -9   8       39.11       57.04      5.24 o 
  -6  -9   8        9.67        2.88      2.95 o 
  -5  -9   8       18.32       37.51      8.15 o 
  -4  -9   8       12.62        8.92      2.95 o 
  -3  -9   8       17.05       32.60      5.43 o 
  -2  -9   8       94.98       80.02      6.92 o 
  -1  -9   8        7.65        4.94      3.46 o 
   0  -9   8        6.16        7.41      3.46 o 
   1  -9   8        2.99        0.99      2.96 o 
   2  -9   8       15.01       11.86      3.95 o 
   3  -9   8       59.39       58.83      4.01 o 
   4  -9   8       32.80       29.91      3.30 o 
   5  -9   8       96.28      103.24      6.92 o 
   6  -9   8       95.95       93.36      6.92 o 
   7  -9   8        3.85        7.90      3.95 o 
   8  -9   8        7.73       11.86      4.45 o 
  -8  -8   8        2.10        2.96      4.45 o 
  -7  -8   8       27.73       38.53      6.42 o 
  -6  -8   8       19.73       35.57      4.19 o 
  -5  -8   8        7.57        8.64      2.79 o 
  -4  -8   8        0.02        9.19      4.69 o 
  -3  -8   8        1.59        2.96      2.96 o 
  -2  -8   8      276.07      287.99     10.87 o 
  -1  -8   8       89.10       84.47      6.42 o 
   0  -8   8        0.80        4.94      3.46 o 
   1  -8   8       71.89       70.14      6.42 o 
   2  -8   8       31.45       32.60      4.94 o 
   3  -8   8      143.07      131.89      4.85 o 
   4  -8   8       17.24       15.33      3.21 o 
   5  -8   8        4.96       10.37      2.96 o 
   6  -8   8      178.59      182.28      8.89 o 
   7  -8   8        6.21       11.86      3.95 o 
   9  -8   8       12.78       10.37      4.45 o 
  -8  -7   8        6.93       12.84      4.94 o 
  -7  -7   8       32.45       20.75      4.94 o 
  -6  -7   8       27.05       17.19      3.30 o 
  -5  -7   8        0.24       -1.22      2.96 o 
  -4  -7   8       44.65       41.15      3.66 o 
  -3  -7   8       44.30       40.96      3.66 o 
  -2  -7   8        0.92        1.98      2.10 o 
  -1  -7   8        9.14       16.80      3.95 o 
   0  -7   8      619.02      614.01     15.31 o 
   1  -7   8     1100.10     1069.45     20.75 o 
   2  -7   8      155.73      161.83      9.63 o 
   3  -7   8     1655.72     1667.39     18.28 o 
   4  -7   8       23.09       19.64      2.60 o 
   5  -7   8      413.61      396.17     11.86 o 
   6  -7   8       22.59       28.65      3.95 o 
   7  -7   8        0.29        2.96      2.96 o 
   8  -7   8        0.01        0.49      2.96 o 
   9  -7   8       93.24      107.69      8.40 o 
  -8  -6   8        3.98        2.47      3.95 o 
  -7  -6   8       24.35       29.14      5.93 o 
  -6  -6   8       38.33       34.58      4.01 o 
  -5  -6   8        1.44        2.36      2.25 o 
  -4  -6   8      269.97      227.63      7.66 o 
  -3  -6   8      187.58      181.28      6.11 o 
  -2  -6   8       40.45       50.01      3.84 o 
  -1  -6   8      398.44      427.35      8.90 o 
   0  -6   8      304.35      298.36     10.37 o 
   1  -6   8     1159.04     1087.73     20.25 o 
   2  -6   8       44.71       44.47      3.09 o 
   3  -6   8       27.11       24.04      3.70 o 
   4  -6   8      214.31      192.22      8.15 o 
   5  -6   8       55.61       54.21      6.17 o 
   6  -6   8       85.16       83.98      5.93 o 
   7  -6   8        0.08        0.00      2.96 o 
   8  -6   8        0.16        1.98      2.96 o 
   9  -6   8        2.76        7.90      3.95 o 
  10  -6   8       62.40       59.77      6.92 o 
  -8  -5   8        2.71       -0.99      3.46 o 
  -7  -5   8       11.50        6.42      3.95 o 
  -6  -5   8        0.77        8.89      3.95 o 
  -5  -5   8       15.81       15.03      2.60 o 
  -4  -5   8        5.48        8.26      2.47 o 
  -3  -5   8      170.14      151.23      5.59 o 
  -2  -5   8      380.95      341.13      7.68 o 
  -1  -5   8       47.72       40.90      3.30 o 
   0  -5   8       87.91       70.14      5.43 o 
   1  -5   8        6.70        5.93      2.96 o 
   2  -5   8      311.49      272.74      5.57 o 
   3  -5   8      611.38      595.79      9.00 o 
   4  -5   8       84.45       63.54      4.45 o 
   5  -5   8       19.58       23.90      2.72 o 
   6  -5   8      488.95      490.51     12.84 o 
   7  -5   8        9.63        8.89      3.46 o 
   8  -5   8        2.05        2.96      2.96 o 
   9  -5   8      122.08      118.06      7.90 o 
  10  -5   8       63.40       65.70      6.92 o 
  -9  -4   8        0.08       -1.98      3.46 o 
  -8  -4   8        1.04        0.49      3.95 o 
  -7  -4   8        0.15       -3.46      3.46 o 
  -6  -4   8        0.39        1.98      3.46 o 
  -5  -4   8       31.49       40.91      3.66 o 
  -4  -4   8        5.60       15.50      3.70 o 
  -3  -4   8        2.72       12.54      2.60 o 
  -2  -4   8        0.62        3.21      2.10 o 
  -1  -4   8       55.32       58.59      3.84 o 
   0  -4   8     1451.10     1414.91     16.24 o 
   1  -4   8        0.44        4.45      1.98 o 
   2  -4   8     3370.07     3348.84     28.27 o 
   3  -4   8       77.34       78.62      3.44 o 
   4  -4   8     1390.37     1359.38     15.17 o 
   5  -4   8      186.72      176.90      5.06 o 
   6  -4   8      191.32      202.35      6.92 o 
   7  -4   8       22.60       16.30      3.46 o 
   8  -4   8       75.57       69.16      5.93 o 
   9  -4   8       85.15       93.36      7.41 o 
  10  -4   8        3.10        2.47      3.46 o 
  -9  -3   8       29.57       29.64      6.42 o 
  -8  -3   8        0.85        3.95      4.45 o 
  -7  -3   8        3.48        5.43      3.95 o 
  -6  -3   8       89.65       74.10      7.41 o 
  -5  -3   8        8.60        8.17      2.25 o 
  -4  -3   8       27.22       34.80      4.94 o 
  -3  -3   8      247.91      223.63      6.11 o 
  -2  -3   8      316.10      304.83      6.99 o 
  -1  -3   8        4.34        2.74      1.98 o 
   0  -3   8      247.83      239.50      5.76 o 
   1  -3   8       15.98       12.53      1.75 o 
   2  -3   8      104.93      136.06     16.80 o 
   3  -3   8       46.03       38.35      2.47 o 
   4  -3   8      211.28      209.20      5.20 o 
   5  -3   8      110.51      115.70      4.36 o 
   6  -3   8       46.40       40.51      3.14 o 
   7  -3   8        1.17       -0.49      2.47 o 
   8  -3   8       69.32       87.43      6.42 o 
   9  -3   8        0.86        0.49      2.96 o 
  10  -3   8       22.15       23.22      4.94 o 
  11  -3   8        1.51       -2.96      2.96 o 
  -9  -2   8        1.62       -3.46      3.46 o 
  -8  -2   8        0.02        4.45      3.95 o 
  -7  -2   8        0.40       -2.96      2.96 o 
  -6  -2   8      245.31      263.78     11.36 o 
  -5  -2   8        4.64        0.00      2.47 o 
  -4  -2   8      295.43      295.34     14.57 o 
  -3  -2   8     1491.21     1427.39     27.66 o 
  -2  -2   8      368.13      349.74      7.34 o 
  -1  -2   8     1070.56     1024.30     12.92 o 
   0  -2   8      933.20      918.31     11.51 o 
   1  -2   8       48.05       48.91      1.89 o 
   2  -2   8       32.40       27.03      2.01 o 
   3  -2   8      558.72      505.90      7.59 o 
   4  -2   8      136.16      128.39      4.15 o 
   5  -2   8      135.85      126.26      4.36 o 
   6  -2   8      259.48      246.54      6.67 o 
   7  -2   8        2.49        0.99      1.98 o 
   8  -2   8      120.36      124.98      6.92 o 
   9  -2   8       55.14       40.01      5.43 o 
  10  -2   8        4.69        4.94      3.46 o 
  11  -2   8        8.05        7.90      3.95 o 
  -8  -1   8       10.46        2.47      3.95 o 
  -7  -1   8        5.74       12.35      4.45 o 
  -6  -1   8       12.07        6.42      3.95 o 
  -5  -1   8       12.70       11.36      3.95 o 
  -4  -1   8      698.16      730.19     16.05 o 
  -3  -1   8      163.28      175.11      5.41 o 
  -2  -1   8      328.82      323.62      6.80 o 
  -1  -1   8      730.71      715.86     10.30 o 
   0  -1   8      352.50      356.09      6.61 o 
   1  -1   8      619.12      609.83      6.02 o 
   2  -1   8     1672.47     1705.26     13.16 o 
   3  -1   8      238.48      227.56      4.98 o 
   4  -1   8     2572.49     2423.93     22.48 o 
   5  -1   8      463.01      456.09      7.85 o 
   6  -1   8      611.12      600.99     14.82 o 
   7  -1   8      198.69      207.41      5.76 o 
   8  -1   8       15.93        7.90      2.96 o 
   9  -1   8       28.54       29.64      4.94 o 
  10  -1   8       10.94       11.36      3.95 o 
  11  -1   8        5.87        7.41      3.95 o 
  -8   0   8       30.48       50.39      6.92 o 
  -7   0   8       12.73       11.36      4.45 o 
  -6   0   8       49.56       53.35      6.42 o 
  -5   0   8      479.13      484.59     14.82 o 
  -4   0   8      565.95      522.13     14.33 o 
  -3   0   8       13.39       13.59      3.70 o 
  -2   0   8        2.83        4.72      2.47 o 
  -1   0   8     1902.73     1927.89     19.56 o 
   0   0   8      468.19      477.07     10.13 o 
   1   0   8      132.94      134.25      3.92 o 
   2   0   8       41.56       43.27      1.90 o 
   3   0   8       98.36      102.25      3.56 o 
   4   0   8      349.94      387.17      7.10 o 
   5   0   8      145.23      156.55      4.71 o 
   6   0   8      164.85      179.36      5.24 o 
   7   0   8       17.78       26.76      2.79 o 
   8   0   8       65.67       79.04      5.93 o 
   9   0   8       29.54       34.08      4.94 o 
  10   0   8       59.79       53.84      6.42 o 
  11   0   8       50.60       51.87      6.92 o 
  12   0   8        1.92        5.93      3.95 o 
  -8   1   8        2.99       -1.98      2.96 o 
  -7   1   8       49.15       62.24      6.92 o 
  -6   1   8      110.38      107.69      7.90 o 
  -5   1   8      159.74      147.70      8.40 o 
  -4   1   8      454.63      445.56     13.34 o 
  -3   1   8     1155.57     1045.02     20.50 o 
  -2   1   8       35.12       27.68      2.79 o 
  -1   1   8     1220.80     1273.27     14.67 o 
   0   1   8       30.32       31.68      2.45 o 
   1   1   8     2545.05     2578.99     23.33 o 
   2   1   8     1634.37     1516.25     11.97 o 
   3   1   8      264.87      247.07      3.81 o 
   4   1   8      442.71      435.99      7.66 o 
   5   1   8       18.37       19.95      2.47 o 
   6   1   8      254.88      258.39      6.29 o 
   7   1   8        9.97       24.40      4.69 o 
   8   1   8       17.93       12.28      2.25 o 
   9   1   8        4.27        5.93      2.96 o 
  10   1   8       68.64       53.84      6.42 o 
  11   1   8      233.75      232.66     11.86 o 
  12   1   8       21.22       15.31      4.45 o 
  -8   2   8        0.23        5.93      3.95 o 
  -7   2   8        6.24        9.39      4.45 o 
  -6   2   8      279.56      278.60     11.86 o 
  -5   2   8      265.46      241.55     10.87 o 
  -4   2   8       62.99       55.32      5.43 o 
  -3   2   8        0.19        7.90      2.10 o 
  -2   2   8      434.37      430.35      7.85 o 
  -1   2   8       11.35       14.11      2.10 o 
   0   2   8      310.04      296.55     11.86 o 
   1   2   8        0.62        1.06      1.19 o 
   2   2   8      346.36      325.37      4.60 o 
   3   2   8      622.17      588.64      6.20 o 
   4   2   8       66.82       64.53      3.30 o 
   5   2   8        0.15       -0.25      1.40 o 
   6   2   8      390.92      429.02      8.38 o 
   7   2   8      284.34      316.54      7.50 o 
   8   2   8        0.04       -0.74      1.75 o 
   9   2   8       31.59       39.52      5.43 o 
  10   2   8        3.73        3.95      3.46 o 
  11   2   8       34.62       35.57      5.93 o 
  12   2   8       43.32       52.36      7.41 o 
  -8   3   8       22.30       30.13      5.93 o 
  -7   3   8       32.91       25.19      5.43 o 
  -6   3   8        9.44       12.84      3.95 o 
  -5   3   8        1.41        1.48      2.96 o 
  -4   3   8      288.39      258.84     10.37 o 
  -3   3   8       68.12       66.69      5.93 o 
  -2   3   8      444.14      418.75      8.01 o 
  -1   3   8      314.87      330.31      6.56 o 
   0   3   8       83.48      105.67      6.42 o 
   1   3   8      201.01      199.78      4.94 o 
   2   3   8      191.84      176.10      4.11 o 
   3   3   8        4.85        6.76      2.72 o 
   4   3   8        4.38        4.01      1.54 o 
   5   3   8      440.59      407.22      8.01 o 
   6   3   8        0.28        1.23      1.75 o 
   7   3   8      234.48      246.01      6.99 o 
   8   3   8       87.42      112.36      5.06 o 
   9   3   8       67.95       55.82      6.42 o 
  10   3   8        8.62        3.95      3.46 o 
  11   3   8       19.86       19.26      4.94 o 
  12   3   8       10.91       13.34      4.45 o 
  -7   4   8      121.40      129.91      9.39 o 
  -6   4   8      117.80       90.40      7.90 o 
  -5   4   8       27.86       29.64      4.94 o 
  -4   4   8       11.08       11.86      3.46 o 
  -3   4   8       77.33       86.45      5.93 o 
  -2   4   8       40.96       42.76      3.46 o 
  -1   4   8       49.61       54.38      3.49 o 
   0   4   8      695.56      683.00     10.11 o 
   1   4   8     1237.94     1262.10     14.21 o 
   2   4   8       66.54       61.59      2.83 o 
   3   4   8       42.09       48.16      3.21 o 
   4   4   8      125.32      155.73      4.85 o 
   5   4   8       41.20       38.06      3.95 o 
   6   4   8       46.89       53.90      3.66 o 
   7   4   8       19.82       24.87      3.21 o 
   8   4   8       39.53       41.28      4.20 o 
   9   4   8       22.72       19.77      3.14 o 
  10   4   8        8.53        4.45      3.46 o 
  11   4   8        6.35       13.34      4.94 o 
  12   4   8        7.05        3.46      3.95 o 
  -7   5   8        2.64        1.98      3.95 o 
  -6   5   8        3.56        3.46      3.46 o 
  -5   5   8       15.12       26.67      4.94 o 
  -4   5   8       89.87       98.30      6.92 o 
  -3   5   8        3.81        2.96      2.47 o 
  -2   5   8       46.11       41.60      2.95 o 
  -1   5   8        0.04        3.46      2.96 o 
   0   5   8      768.16      746.39     16.30 o 
   1   5   8      152.60      126.95      6.92 o 
   2   5   8      168.13      191.66      8.40 o 
   3   5   8       80.90       98.79      6.42 o 
   4   5   8       31.09       38.04      3.30 o 
   5   5   8      291.73      275.02      7.15 o 
   6   5   8       17.76       17.98      3.46 o 
   7   5   8      394.97      383.35      9.08 o 
   8   5   8       28.85       24.39      3.21 o 
   9   5   8       32.92       32.08      2.82 o 
  10   5   8      129.21      118.55      8.89 o 
  11   5   8       12.94        8.89      4.45 o 
  12   5   8       15.30        7.90      4.45 o 
  -7   6   8        5.59        5.93      4.45 o 
  -6   6   8        0.59        1.98      3.46 o 
  -5   6   8       22.79       36.06      5.93 o 
  -2   6   8        2.90        5.93      2.47 o 
  -1   6   8      173.24      180.30      7.90 o 
   0   6   8       57.52       54.83      5.43 o 
   1   6   8       59.86       60.76      5.93 o 
   2   6   8        0.14        5.43      2.47 o 
   3   6   8      294.53      293.42     10.37 o 
   4   6   8        3.04        6.42      2.96 o 
   5   6   8        5.91        6.74      2.72 o 
   6   6   8      239.82      212.08      6.64 o 
   7   6   8       49.28       44.92      4.01 o 
   8   6   8       26.84       21.61      2.37 o 
   9   6   8        0.13        1.20      1.66 o 
  10   6   8      125.66      112.47      5.56 o 
  11   6   8       31.98       38.04      6.42 o 
  12   6   8        6.41        6.92      4.45 o 
  -6   7   8        0.69       -2.47      3.46 o 
  -3   7   8      196.11      249.46      9.39 o 
  -2   7   8      118.52      120.53      6.92 o 
  -1   7   8       31.28       18.77      3.95 o 
   0   7   8      334.75      337.38     11.36 o 
   1   7   8       72.82       90.40      6.42 o 
   2   7   8       62.69       69.65      6.42 o 
   3   7   8        9.11        4.45      2.96 o 
   4   7   8       42.18       52.86      5.93 o 
   5   7   8       20.39       23.55      4.45 o 
   6   7   8       12.91       13.91      2.60 o 
   7   7   8      118.36      119.51      4.35 o 
   8   7   8        9.75       10.70      2.08 o 
   9   7   8        6.56        7.68      2.17 o 
  10   7   8       42.72       53.25      3.77 o 
  11   7   8       35.50       39.02      6.42 o 
  12   7   8        4.78       11.36      4.94 o 
  -3   8   8        1.00        1.98      2.96 o 
  -2   8   8        2.72       -0.99      2.47 o 
  -1   8   8       73.90       58.78      5.43 o 
   0   8   8      217.74      198.08      8.89 o 
   1   8   8        2.64        3.46      2.96 o 
   2   8   8      492.96      488.04     14.33 o 
   3   8   8      425.04      421.36     13.34 o 
   4   8   8      339.24      334.91     12.35 o 
   5   8   8      111.53      111.23      4.85 o 
   6   8   8      300.70      300.46      6.43 o 
   7   8   8        0.94        0.40      1.79 o 
   8   8   8      142.60      148.56      5.00 o 
   9   8   8        3.70        6.13      2.14 o 
  10   8   8        0.22       -0.76      2.25 o 
  11   8   8       13.58       10.87      4.94 o 
  -3   9   8       22.40       25.19      4.45 o 
  -2   9   8       33.89       38.04      5.43 o 
  -1   9   8      107.37      101.76      6.92 o 
   0   9   8       30.36       40.54      3.44 o 
   1   9   8       14.94       11.18      2.47 o 
   2   9   8        6.44        3.12      2.25 o 
   3   9   8      143.04      163.38      5.69 o 
   4   9   8      240.70      215.02      6.61 o 
   5   9   8       81.04       71.95      4.69 o 
   6   9   8       45.65       57.95      4.36 o 
   7   9   8      127.82      109.79      6.14 o 
   8   9   8       36.71       40.71      4.94 o 
   9   9   8       46.98       44.59      6.17 o 
  10   9   8       94.24      129.23      6.99 o 
  11   9   8        0.00        1.48      3.95 o 
  -3  10   8       34.66       57.30      6.42 o 
  -2  10   8       13.93       11.86      3.95 o 
  -1  10   8       26.12       35.57      4.94 o 
   0  10   8        9.41       20.70      2.95 o 
   1  10   8       17.57       10.57      2.60 o 
   2  10   8       79.21       62.92      4.94 o 
   3  10   8       75.82       69.85      4.50 o 
   4  10   8      498.74      512.45     14.57 o 
   5  10   8        9.80       10.08      2.60 o 
   6  10   8       57.53       53.36      4.15 o 
   7  10   8        3.43       -0.27      2.25 o 
   8  10   8        5.33        1.23      2.79 o 
   9  10   8        5.19        5.72      2.95 o 
  10  10   8       35.60       38.92      4.71 o 
  11  10   8        5.21        9.56      5.68 o 
  -3  11   8        2.68       -2.47      2.96 o 
  -2  11   8        3.21        1.48      3.46 o 
  -1  11   8       14.15       11.36      3.95 o 
   1  11   8       96.80      118.74      6.17 o 
   2  11   8      118.04      101.43      5.34 o 
   3  11   8       30.43       40.93      3.79 o 
   4  11   8        1.45        5.36      2.37 o 
   5  11   8       17.60       15.02      2.95 o 
   6  11   8        2.64        1.48      3.95 o 
   7  11   8       12.38        4.94      3.95 o 
   8  11   8        0.22        0.99      3.95 o 
   9  11   8       22.96       18.77      5.43 o 
  10  11   8       17.12        6.40      3.44 o 
  -2  12   8        0.45        0.00      3.46 o 
  -1  12   8       87.97       92.37      7.90 o 
   1  12   8       44.00       43.47      6.42 o 
   2  12   8      148.98      169.43      9.88 o 
   3  12   8       35.87       12.35      4.94 o 
   4  12   8        1.26        2.96      3.95 o 
   5  12   8       56.67       47.42      6.42 o 
   6  12   8        2.56        1.48      3.95 o 
   7  12   8      102.14       97.31      7.90 o 
   8  12   8       12.45        4.94      4.45 o 
   9  12   8        3.03        5.93      4.45 o 
  10  12   8        0.12       -3.95      3.95 o 
  -1  13   8        1.73       -2.47      2.96 o 
   2  13   8        1.86        7.41      4.45 o 
   3  13   8       28.23       37.54      6.42 o 
   4  13   8        3.22        8.89      4.45 o 
   5  13   8       19.05       22.23      5.43 o 
   6  13   8        2.12        0.49      3.95 o 
   7  13   8       69.57       73.11      7.90 o 
   8  13   8        3.36       -3.95      3.95 o 
   9  13   8       13.64       13.34      4.94 o 
   0  14   8        0.21       -2.96      2.96 o 
   2  14   8        1.32        3.95      4.45 o 
   3  14   8       73.06       82.49      8.89 o 
   4  14   8        3.25        6.42      4.94 o 
   5  14   8       45.13       51.37      7.41 o 
   6  14   8        1.70        3.95      4.45 o 
   7  14   8        1.25       -1.48      3.95 o 
   8  14   8        3.99        0.49      3.95 o 
   3  15   8        2.04        4.45      4.45 o 
   4  15   8        0.72        0.49      3.95 o 
   5  15   8       22.20       18.77      5.93 o 
  -2 -14   9       16.74        8.40      4.94 o 
  -1 -14   9       12.87       17.78      5.43 o 
   0 -14   9        3.61        3.46      4.45 o 
   1 -14   9       10.03       11.86      4.94 o 
  -4 -13   9        0.01        2.47      4.45 o 
  -3 -13   9      105.07      140.78     10.37 o 
  -2 -13   9       25.71       27.66      5.93 o 
  -1 -13   9        1.56        3.95      4.45 o 
   0 -13   9       25.95       30.63      5.93 o 
   1 -13   9        6.90        6.92      4.94 o 
   2 -13   9       21.25       21.24      5.43 o 
  -5 -12   9        0.08        0.99      4.45 o 
  -4 -12   9        2.41        4.94      4.45 o 
  -3 -12   9        3.46        5.43      4.45 o 
  -2 -12   9       22.36       23.22      5.93 o 
  -1 -12   9        9.10       -2.47      3.95 o 
   0 -12   9       45.04       50.39      6.92 o 
   1 -12   9        0.06        1.48      4.45 o 
   2 -12   9        8.79       13.34      4.94 o 
   3 -12   9        0.09       -3.46      3.46 o 
  -6 -11   9        5.18        6.92      4.94 o 
  -5 -11   9        0.31        0.99      4.45 o 
  -4 -11   9        9.09        2.47      4.45 o 
  -3 -11   9       27.62       40.01      6.42 o 
  -2 -11   9        2.00        0.99      3.95 o 
  -1 -11   9       52.49       44.95      6.42 o 
   0 -11   9       17.84       13.83      4.94 o 
   1 -11   9      135.11      143.75      9.39 o 
   2 -11   9        6.96        7.41      3.95 o 
   3 -11   9       21.26       27.66      5.43 o 
   6 -11   9        1.26       -1.48      3.46 o 
  -6 -10   9        0.37       -0.49      2.79 o 
  -5 -10   9       24.30       29.14      5.93 o 
  -4 -10   9       37.37       37.54      6.42 o 
  -3 -10   9       22.60       18.77      4.94 o 
  -2 -10   9        0.35        5.43      3.95 o 
  -1 -10   9        2.04       -1.98      3.46 o 
   0 -10   9       64.65       75.08      6.92 o 
   1 -10   9       32.58       29.64      5.43 o 
   2 -10   9       27.15       25.69      4.94 o 
   3 -10   9        1.46        1.48      3.46 o 
   6 -10   9        5.43        1.98      3.46 o 
   7 -10   9       34.61       39.52      5.93 o 
  -7  -9   9        0.96        3.46      4.45 o 
  -6  -9   9       30.12       29.18      4.19 o 
  -5  -9   9       25.98       31.35      4.36 o 
  -4  -9   9       19.54       11.49      3.30 o 
  -3  -9   9      118.29      105.22      7.90 o 
  -2  -9   9       50.06       38.04      5.43 o 
  -1  -9   9       89.35       84.47      6.92 o 
   0  -9   9       36.17       28.16      4.94 o 
   1  -9   9        1.68        8.89      3.95 o 
   2  -9   9       31.25       25.69      4.94 o 
   3  -9   9       34.04       37.54      4.94 o 
   4  -9   9       21.99       23.71      4.45 o 
   5  -9   9      113.64      119.54      7.41 o 
   6  -9   9        1.00        6.42      3.46 o 
   7  -9   9       86.08       92.87      7.41 o 
   8  -9   9        4.15        0.99      3.46 o 
  -7  -8   9        0.41        1.48      4.45 o 
  -6  -8   9        9.04        6.42      3.14 o 
  -5  -8   9        1.99        2.16      2.73 o 
  -4  -8   9        7.86        2.22      2.45 o 
  -3  -8   9        0.01        3.46      2.45 o 
  -2  -8   9       15.69        9.88      3.46 o 
  -1  -8   9      168.04      174.37      8.89 o 
   0  -8   9      226.99      235.62     10.37 o 
   1  -8   9        3.02        3.95      3.46 o 
   2  -8   9       80.09       81.51      6.42 o 
   3  -8   9       18.57       17.29      3.95 o 
   4  -8   9       15.79       15.31      3.95 o 
   5  -8   9       25.71       22.23      3.95 o 
   6  -8   9        4.08        9.39      3.46 o 
   7  -8   9       52.81       52.36      5.93 o 
   8  -8   9        2.69        5.43      3.95 o 
  -8  -7   9       14.77       10.37      5.43 o 
  -7  -7   9        4.13       10.37      4.45 o 
  -6  -7   9        2.88       -1.61      2.60 o 
  -5  -7   9       60.68       42.22      4.36 o 
  -4  -7   9       36.51       25.95      8.15 o 
  -3  -7   9       10.97       13.85      2.79 o 
  -2  -7   9        5.18       10.13      2.45 o 
  -1  -7   9      161.14      170.91      8.89 o 
   0  -7   9       36.24       28.65      4.45 o 
   1  -7   9      107.52      100.77      6.92 o 
   2  -7   9       35.38       40.51      4.94 o 
   3  -7   9      147.21      151.65      7.90 o 
   4  -7   9       54.50       59.28      3.79 o 
   5  -7   9      428.74      409.11     11.61 o 
   6  -7   9        0.44       -1.48      2.47 o 
   7  -7   9       21.27       25.69      4.45 o 
   8  -7   9       51.25       47.92      6.42 o 
   9  -7   9      190.55      205.00     10.87 o 
  -8  -6   9        1.82        2.96      3.95 o 
  -7  -6   9       25.18       31.61      5.93 o 
  -6  -6   9       28.04       31.61      5.93 o 
  -5  -6   9      124.37      142.27      8.40 o 
  -4  -6   9       14.82        5.93      2.45 o 
  -3  -6   9        1.47        5.40      2.25 o 
  -2  -6   9      227.95      200.01      9.88 o 
  -1  -6   9        8.83       15.97      4.45 o 
   0  -6   9       16.84       19.26      3.95 o 
   1  -6   9      272.80      263.29      9.88 o 
   2  -6   9       28.85       22.23      4.45 o 
   3  -6   9      920.98      861.49     18.28 o 
   4  -6   9       59.30       58.49      3.79 o 
   5  -6   9       78.82       74.93      4.15 o 
   6  -6   9       10.56        9.88      3.46 o 
   7  -6   9      207.27      201.05      9.39 o 
   8  -6   9        0.20       -0.99      2.47 o 
   9  -6   9        0.47        2.96      3.46 o 
  -8  -5   9        0.47        4.45      4.45 o 
  -7  -5   9       22.78       28.65      5.43 o 
  -6  -5   9        3.83        3.95      3.95 o 
  -5  -5   9       21.45       25.43      3.44 o 
  -4  -5   9       82.47       98.33      8.64 o 
  -3  -5   9       74.48       77.53      5.93 o 
  -2  -5   9      236.96      223.56      6.64 o 
  -1  -5   9      374.31      375.11      8.40 o 
   0  -5   9      506.04      479.80     15.07 o 
   1  -5   9        0.55        1.98      2.96 o 
   2  -5   9      524.36      520.15     13.34 o 
   3  -5   9      163.64      139.39      4.63 o 
   4  -5   9      223.88      198.35      5.56 o 
   5  -5   9      240.68      251.59     10.13 o 
   6  -5   9       98.77       79.53      5.93 o 
   7  -5   9       99.57       81.01      6.42 o 
   8  -5   9        6.02        5.43      2.96 o 
   9  -5   9       29.22       25.69      4.94 o 
  10  -5   9        1.23       -1.48      2.96 o 
  -8  -4   9        0.01        2.47      3.46 o 
  -7  -4   9       17.45       25.19      5.43 o 
  -6  -4   9       16.49        8.89      3.95 o 
  -5  -4   9        1.71        3.50      2.25 o 
  -4  -4   9        8.33       14.28      2.60 o 
  -3  -4   9       66.16       60.52      4.19 o 
  -2  -4   9      485.80      471.85      9.25 o 
  -1  -4   9       60.42       61.15      4.01 o 
   0  -4   9        8.79        8.94      2.10 o 
   1  -4   9       28.53       30.63      4.45 o 
   2  -4   9     2083.13     1951.19     29.64 o 
   3  -4   9       99.74       82.35      3.70 o 
   4  -4   9      645.71      647.71     10.87 o 
   5  -4   9      329.68      349.98      7.31 o 
   6  -4   9        3.46        1.57      1.90 o 
   7  -4   9       69.92       73.60      5.93 o 
   8  -4   9        8.03        4.45      2.96 o 
   9  -4   9       15.25       26.18      4.94 o 
  10  -4   9        0.10        5.93      3.95 o 
  -8  -3   9        7.38        3.46      4.45 o 
  -7  -3   9        6.54        7.90      3.95 o 
  -6  -3   9      206.58      229.20     10.87 o 
  -5  -3   9       31.73       39.52      5.43 o 
  -4  -3   9       51.50       61.36      7.16 o 
  -3  -3   9      765.71      662.49     11.16 o 
  -2  -3   9      234.37      212.99      6.11 o 
  -1  -3   9      174.19      177.66      7.41 o 
   0  -3   9       45.22       59.20      3.49 o 
   1  -3   9       44.75       39.45      2.95 o 
   2  -3   9        3.92        4.45      2.47 o 
   3  -3   9      267.09      224.90      5.10 o 
   4  -3   9       24.23       29.18      3.21 o 
   5  -3   9      189.91      194.89      5.41 o 
   6  -3   9      108.12      102.58      4.45 o 
   7  -3   9      153.78      157.08      7.90 o 
   8  -3   9       46.72       40.01      4.94 o 
   9  -3   9        0.30        0.99      2.96 o 
  10  -3   9        3.41        4.94      3.46 o 
  11  -3   9       18.83       19.26      4.94 o 
  -8  -2   9        2.88       -2.96      3.95 o 
  -7  -2   9       67.49       50.88      6.92 o 
  -6  -2   9       46.64       52.86      6.92 o 
  -5  -2   9        4.21       12.84      3.95 o 
  -4  -2   9       20.28       21.20      7.66 o 
  -3  -2   9       50.72       59.02      4.01 o 
  -2  -2   9       89.16       88.72      7.66 o 
  -1  -2   9        1.89        0.49      2.47 o 
   0  -2   9       17.60       26.28      2.60 o 
   1  -2   9       58.24       66.40      3.70 o 
   2  -2   9     1006.36      929.16     17.78 o 
   3  -2   9       29.52       31.36      2.72 o 
   4  -2   9      892.85      798.50     10.90 o 
   5  -2   9        0.11        0.99      1.48 o 
   6  -2   9       32.67       31.70      3.21 o 
   7  -2   9      112.07      110.92      5.43 o 
   8  -2   9        4.15        2.47      2.96 o 
   9  -2   9       45.05       60.26      6.42 o 
  10  -2   9       95.48       83.98      7.41 o 
  11  -2   9        0.01        0.49      3.46 o 
  -8  -1   9        0.66        0.49      3.95 o 
  -7  -1   9        0.49        2.96      3.95 o 
  -6  -1   9        7.20        7.90      3.95 o 
  -5  -1   9        0.88        2.47      2.96 o 
  -4  -1   9        2.92        4.69      2.10 o 
  -3  -1   9        3.77        4.94      2.96 o 
  -2  -1   9       13.00       17.30      2.45 o 
  -1  -1   9     1036.61     1062.15     13.79 o 
   0  -1   9       77.58       80.41      3.66 o 
   1  -1   9      489.22      511.87      8.16 o 
   2  -1   9      896.06      867.60      8.54 o 
   3  -1   9      954.28      946.55     11.51 o 
   4  -1   9      526.94      571.19      9.00 o 
   5  -1   9        0.95        1.87      3.21 o 
   6  -1   9       54.78       75.58     14.08 o 
   7  -1   9       92.67       79.02     11.61 o 
   8  -1   9        9.84       19.76      3.95 o 
   9  -1   9       65.75       74.10      6.42 o 
  10  -1   9      101.48       93.85      7.90 o 
  11  -1   9       51.64       49.89      6.92 o 
  -8   0   9       13.66       12.84      4.94 o 
  -7   0   9       42.09       55.82      7.41 o 
  -6   0   9       79.19       71.13      7.41 o 
  -5   0   9        0.60        2.47      3.46 o 
  -4   0   9        1.19        3.46      2.96 o 
  -3   0   9     1121.11     1128.08     14.82 o 
  -2   0   9      302.33      311.99     16.05 o 
  -1   0   9      371.84      359.93      7.31 o 
   0   0   9      236.67      269.64      6.26 o 
   1   0   9       81.11       91.04      5.68 o 
   2   0   9       94.87       87.66      3.09 o 
   3   0   9      272.07      266.58      5.46 o 
   4   0   9        4.15        2.09      1.54 o 
   5   0   9        5.47        5.68      1.75 o 
   6   0   9       54.65       72.89      6.17 o 
   7   0   9       10.13        9.63      2.10 o 
   8   0   9        2.19        1.98      2.47 o 
   9   0   9        4.02       -2.47      2.47 o 
  10   0   9       10.12        8.40      3.95 o 
  11   0   9        9.29       11.36      3.95 o 
  -8   1   9        0.72        1.98      3.95 o 
  -7   1   9       49.19       54.83      6.92 o 
  -6   1   9       39.20       40.51      5.93 o 
  -5   1   9        2.55        6.92      3.46 o 
  -4   1   9       12.94        8.89      3.46 o 
  -3   1   9      881.35      877.75     12.72 o 
  -2   1   9      567.18      607.70     19.26 o 
  -1   1   9      208.86      235.13      6.11 o 
   0   1   9      833.63      830.39     21.24 o 
   1   1   9       91.52      103.68      3.66 o 
   2   1   9       69.63       69.79      2.30 o 
   3   1   9      103.89       94.08      2.68 o 
   4   1   9     1682.21     1654.37     17.72 o 
   5   1   9       26.09       29.22      2.60 o 
   6   1   9       95.71       97.95      6.17 o 
   7   1   9       45.83       55.71      4.01 o 
   8   1   9        0.60        7.66      2.10 o 
   9   1   9       26.86       27.17      4.94 o 
  10   1   9        0.00       -2.47      2.96 o 
  11   1   9       10.07        9.88      4.45 o 
  12   1   9        0.33       -2.47      3.46 o 
  -7   2   9        2.16        0.49      3.95 o 
  -6   2   9       23.31       24.20      4.94 o 
  -5   2   9        7.93        5.93      3.46 o 
  -4   2   9      116.47      136.34      7.90 o 
  -3   2   9      228.77      220.81      9.39 o 
  -2   2   9      203.52      205.03      5.94 o 
  -1   2   9       37.36       26.71      2.79 o 
   0   2   9      498.65      516.11      8.51 o 
   1   2   9      143.84      140.97      5.19 o 
   2   2   9      261.34      274.88      6.92 o 
   3   2   9      681.94      699.08     10.19 o 
   4   2   9        0.10        3.07      1.54 o 
   5   2   9       33.22       41.59      4.94 o 
   6   2   9       11.02       15.89      2.96 o 
   7   2   9      899.33      896.12     13.62 o 
   8   2   9       64.29       75.02     10.62 o 
   9   2   9       73.98       75.08      6.92 o 
  10   2   9       14.52       12.84      4.45 o 
  11   2   9       19.24       23.22      5.43 o 
  12   2   9        0.16        1.98      3.46 o 
  -7   3   9        1.01        2.47      3.95 o 
  -6   3   9        0.35        0.00      3.46 o 
  -5   3   9       79.78       94.84      7.90 o 
  -4   3   9      179.34      183.26      9.39 o 
  -3   3   9        0.03        7.41      3.46 o 
  -2   3   9      166.03      192.42      5.94 o 
  -1   3   9       17.84       20.25      2.45 o 
   0   3   9      471.51      400.28      8.15 o 
   1   3   9       80.74       94.49      3.56 o 
   2   3   9       26.62       31.21      4.45 o 
   3   3   9       43.43       46.87      3.95 o 
   4   3   9      277.20      270.11      6.40 o 
   5   3   9      211.56      211.53     10.37 o 
   6   3   9       57.28       64.37      4.20 o 
   7   3   9      141.69      132.08      5.59 o 
   8   3   9       57.04       65.99      4.36 o 
   9   3   9       24.08       23.41      3.30 o 
  10   3   9        2.48        0.49      2.96 o 
  11   3   9        0.10       -0.99      3.46 o 
  12   3   9       52.13       60.76      7.90 o 
  -7   4   9       11.92       13.34      4.94 o 
  -6   4   9        7.00        6.42      3.95 o 
  -5   4   9      123.73      138.81      8.89 o 
  -4   4   9       82.12       77.55      6.92 o 
  -3   4   9       40.44       34.08      4.45 o 
  -2   4   9      709.17      717.27     11.35 o 
  -1   4   9      958.49     1001.58     13.61 o 
   0   4   9        0.19       -1.04      1.54 o 
   1   4   9        2.72       10.04      3.70 o 
   2   4   9      178.13      182.28      4.56 o 
   3   4   9        8.47       10.87      2.96 o 
   4   4   9       79.40       74.65      4.01 o 
   5   4   9      534.73      521.98     11.61 o 
   6   4   9        3.39        2.87      1.90 o 
   7   4   9       25.43       31.55      3.30 o 
   8   4   9       58.36       53.24      4.19 o 
   9   4   9      160.32      155.37      6.11 o 
  10   4   9       13.59       13.83      4.45 o 
  11   4   9       25.90       22.23      5.43 o 
  12   4   9        8.62       -1.48      3.95 o 
  -6   5   9        0.37        3.95      3.95 o 
  -5   5   9       93.65       82.00      7.41 o 
  -4   5   9       15.49       19.26      4.45 o 
  -3   5   9        6.86        0.99      2.47 o 
  -2   5   9      153.15      120.53      6.92 o 
  -1   5   9        5.75       10.96      2.72 o 
   0   5   9      204.21      193.01      5.69 o 
   1   5   9      157.54      133.12      5.68 o 
   2   5   9       12.74        9.55      2.47 o 
   3   5   9        9.41        9.39      2.96 o 
   4   5   9      123.38      109.76      4.71 o 
   5   5   9      135.49      128.85      5.24 o 
   6   5   9      158.31      154.22      5.76 o 
   7   5   9        0.21        1.23      2.10 o 
   8   5   9      109.05      107.72      7.41 o 
   9   5   9        5.55        1.48      3.46 o 
  10   5   9       17.96       26.18      5.43 o 
  11   5   9        1.21       -1.98      2.96 o 
  12   5   9       18.56       24.70      5.93 o 
  -6   6   9       70.82       62.73      7.41 o 
  -5   6   9        0.41       -2.47      2.96 o 
  -4   6   9        0.13        3.95      3.46 o 
  -3   6   9       34.89       17.29      3.95 o 
  -1   6   9        2.77        7.53      2.01 o 
   0   6   9      287.35      322.56     11.36 o 
   1   6   9        0.19        1.48      2.96 o 
   2   6   9      196.10      207.47      9.39 o 
   3   6   9       67.46       48.90      5.43 o 
   4   6   9      242.24      218.83      9.88 o 
   5   6   9      256.12      231.83      7.15 o 
   6   6   9      276.71      270.78      7.85 o 
   7   6   9       12.20       20.89      5.19 o 
   8   6   9       20.83       23.85      3.30 o 
   9   6   9       92.72       89.64      4.14 o 
  10   6   9        0.78       -1.96      1.96 o 
  11   6   9       20.70       14.82      4.45 o 
  -5   7   9       78.95       76.57      7.90 o 
  -4   7   9       50.22       55.32      6.92 o 
  -1   7   9        6.83        3.95      2.47 o 
   0   7   9       16.86       13.83      3.95 o 
   1   7   9      225.88      184.25      8.89 o 
   2   7   9       76.48       66.69      6.42 o 
   3   7   9      642.20      655.50     16.80 o 
   4   7   9        4.33        8.40      3.46 o 
   5   7   9      132.69      138.31      8.40 o 
   6   7   9      281.96      282.04      8.20 o 
   7   7   9       13.03        8.89      2.79 o 
   8   7   9       46.63       50.49      3.40 o 
   9   7   9       18.31       18.25      2.62 o 
  10   7   9        0.10       -1.85      1.85 o 
  11   7   9       16.20       16.80      4.94 o 
  -5   8   9       78.22       97.81      8.40 o 
  -1   8   9        0.67        1.48      2.96 o 
   0   8   9        4.37        0.99      2.96 o 
   1   8   9       93.67       92.87      7.41 o 
   2   8   9      174.31      185.73      9.39 o 
   3   8   9       63.13       69.16      6.92 o 
   4   8   9        3.81        6.42      3.46 o 
   5   8   9       95.28      101.26      7.90 o 
   6   8   9      163.52      141.28      8.89 o 
   7   8   9        8.10       10.70      2.28 o 
   8   8   9        5.17        8.77      2.25 o 
   9   8   9       21.41       20.45      3.19 o 
  10   8   9       67.79       72.98      6.67 o 
  11   8   9        4.00        3.46      4.45 o 
  -2   9   9        0.01       -0.49      2.96 o 
  -1   9   9       67.44       93.36      6.92 o 
   0   9   9        7.22       14.54      2.60 o 
   1   9   9      363.12      362.58     10.87 o 
   4   9   9       14.87       11.48      2.79 o 
   5   9   9       57.84       71.36      4.71 o 
   6   9   9        1.28        5.68      2.45 o 
   7   9   9      119.54      117.20      4.71 o 
   8   9   9        7.40        5.83      2.14 o 
   9   9   9       39.53       43.37      4.33 o 
  10   9   9       17.10       13.09      3.49 o 
  11   9   9        1.30        4.20      3.14 o 
  -2  10   9       42.80       41.00      5.43 o 
  -1  10   9        3.90        1.48      2.96 o 
   1  10   9      178.31      180.64      6.40 o 
   2  10   9       53.51       45.55      4.01 o 
   3  10   9        0.46        0.19      2.25 o 
   4  10   9        5.97        5.89      4.20 o 
   5  10   9       54.05       54.20      9.14 o 
   6  10   9       60.50       60.05      4.71 o 
   7  10   9       58.75       58.55      4.50 o 
   8  10   9        3.71        5.16      2.73 o 
   9  10   9       33.69       26.94      4.19 o 
  10  10   9        5.09        5.43      3.14 o 
  -2  11   9       16.83       12.84      3.95 o 
  -1  11   9        0.01       -2.96      2.96 o 
   1  11   9        2.79        0.36      2.60 o 
   2  11   9        3.74       -1.23      3.21 o 
   3  11   9       18.41       18.24      3.30 o 
   4  11   9       38.79       49.67      5.43 o 
   5  11   9        0.11        0.34      2.25 o 
   6  11   9       62.82       55.75      8.89 o 
   7  11   9       10.61        7.64      2.95 o 
   8  11   9        0.44       -3.46      3.46 o 
   9  11   9        1.89        4.94      4.45 o 
  10  11   9        4.33        3.46      3.14 o 
  -2  12   9        1.12        3.46      3.95 o 
  -1  12   9        7.08        2.47      3.46 o 
   2  12   9        0.07        2.96      4.45 o 
   3  12   9       11.97       16.23      3.95 o 
   4  12   9       47.15       44.63      4.36 o 
   5  12   9        9.39       16.30      4.94 o 
   6  12   9        8.99       16.30      4.94 o 
   7  12   9       14.49       14.82      4.94 o 
   8  12   9        7.34        8.89      4.94 o 
   9  12   9        0.10       -3.95      3.95 o 
   0  13   9        0.07       -0.49      3.46 o 
   2  13   9        4.46        6.92      4.94 o 
   3  13   9        2.59        7.41      4.45 o 
   4  13   9       85.31       88.42      8.89 o 
   5  13   9        1.99       -2.47      3.95 o 
   6  13   9       49.20       50.88      7.41 o 
   7  13   9        3.98        2.96      4.45 o 
   8  13   9       13.36        8.40      4.45 o 
   3  14   9       28.88       30.13      6.42 o 
   4  14   9        0.25        0.99      4.45 o 
   5  14   9        6.14        0.99      4.45 o 
   6  14   9        0.10       -3.95      3.95 o 
   7  14   9        2.90        3.95      4.45 o 
  -2 -13  10       19.78       13.83      5.43 o 
  -1 -13  10       41.50       53.35      7.41 o 
   0 -13  10        2.50        1.48      4.45 o 
   1 -13  10        4.42       -1.48      3.95 o 
   2 -13  10        0.20        0.99      4.45 o 
  -4 -12  10        4.68       -2.96      3.95 o 
  -3 -12  10        2.41        3.95      4.94 o 
  -2 -12  10        3.18        4.45      4.45 o 
  -1 -12  10       22.89       37.54      6.42 o 
   0 -12  10       42.40       40.01      6.92 o 
   1 -12  10        8.06       15.31      4.94 o 
   2 -12  10       25.35       36.06      6.42 o 
   3 -12  10        0.86        6.42      4.45 o 
  -5 -11  10        2.41       -1.98      3.95 o 
  -4 -11  10       13.83       12.84      4.94 o 
  -3 -11  10        0.97        0.99      3.95 o 
  -2 -11  10        1.88        3.95      4.45 o 
  -1 -11  10       10.17       10.87      4.94 o 
   0 -11  10        0.44        1.98      3.95 o 
   1 -11  10       36.18       36.55      6.42 o 
   2 -11  10       33.11       40.01      6.42 o 
   3 -11  10       11.09       11.36      4.94 o 
  -6 -10  10       10.17       12.35      3.84 o 
  -5 -10  10       20.21       18.77      5.43 o 
  -4 -10  10        8.11        9.39      4.45 o 
  -3 -10  10       40.75       53.35      6.92 o 
  -2 -10  10       67.45       53.35      6.92 o 
  -1 -10  10       50.57       41.49      6.42 o 
   0 -10  10        2.89       -1.98      3.95 o 
   1 -10  10        6.73        4.94      3.95 o 
   2 -10  10        0.96       -1.98      3.95 o 
   3 -10  10        1.47        5.93      3.95 o 
   4 -10  10       12.05        9.88      3.95 o 
  -6  -9  10       36.52       32.23      4.54 o 
  -5  -9  10       11.43        9.71      3.66 o 
  -4  -9  10       71.52       72.51      5.76 o 
  -3  -9  10       45.79       56.31      6.92 o 
  -2  -9  10       95.89       84.96      7.90 o 
  -1  -9  10        0.48       18.28      4.94 o 
   0  -9  10       88.05       82.49      7.41 o 
   1  -9  10       85.49       83.48      7.41 o 
   2  -9  10        1.13       -1.98      2.96 o 
   3  -9  10       59.49       66.69      6.92 o 
   4  -9  10       16.99       11.36      3.95 o 
   7  -9  10        0.30        1.48      3.46 o 
  -6  -8  10        0.45        3.21      3.14 o 
  -5  -8  10        4.33        5.70      2.95 o 
  -4  -8  10        4.71        3.23      2.95 o 
  -3  -8  10       32.05       28.23      3.84 o 
  -2  -8  10       48.77       57.30      6.42 o 
  -1  -8  10        6.61        7.90      3.95 o 
   0  -8  10        0.13       -1.98      2.96 o 
   1  -8  10        5.48        6.92      3.46 o 
   2  -8  10        1.09        5.93      3.46 o 
   3  -8  10        7.06        6.92      3.46 o 
   4  -8  10        6.17        1.98      3.46 o 
   6  -8  10      263.51      277.12     10.87 o 
   7  -8  10       52.78       40.01      5.93 o 
   8  -8  10        1.30        0.99      3.46 o 
  -7  -7  10       55.02       58.29      7.90 o 
  -6  -7  10        2.46        3.95      4.45 o 
  -5  -7  10       37.17       43.99      4.54 o 
  -4  -7  10        3.03        2.47      2.79 o 
  -3  -7  10        9.33        3.60      5.93 o 
  -2  -7  10      116.00      142.60      6.11 o 
  -1  -7  10       38.11       38.53      5.43 o 
   0  -7  10       12.18        8.40      3.46 o 
   1  -7  10       56.16       40.01      5.43 o 
   2  -7  10       50.60       33.10      4.94 o 
   3  -7  10        3.87       14.33      3.95 o 
   4  -7  10        0.02       -1.98      2.47 o 
   5  -7  10        0.52        1.48      2.96 o 
   6  -7  10      102.45       99.78      6.92 o 
   7  -7  10        6.11        9.39      3.46 o 
   8  -7  10        6.32       11.86      3.95 o 
   9  -7  10        5.27        7.41      3.95 o 
  -7  -6  10       18.63       22.72      5.43 o 
  -6  -6  10        1.07        0.49      3.46 o 
  -5  -6  10        5.08        1.19      2.60 o 
  -4  -6  10       21.73       28.30      3.84 o 
  -3  -6  10        0.02        0.25      2.10 o 
  -2  -6  10       35.96       51.14      4.19 o 
  -1  -6  10      480.81      460.90      9.78 o 
   0  -6  10        0.29        7.41      3.46 o 
   1  -6  10      315.87      287.99     10.87 o 
   2  -6  10      224.02      217.84      9.39 o 
   3  -6  10       62.69       63.23      5.93 o 
   4  -6  10       19.50       32.60      4.94 o 
   5  -6  10       68.20       61.07      4.01 o 
   6  -6  10        8.55        5.93      2.96 o 
   7  -6  10       29.39       27.17      4.94 o 
   8  -6  10       32.84       37.54      5.43 o 
   9  -6  10        2.00        3.46      3.46 o 
  -7  -5  10        1.33       -2.47      3.46 o 
  -6  -5  10       21.85       15.31      4.94 o 
  -5  -5  10        6.62       18.53      3.30 o 
  -4  -5  10        2.25        9.01      2.96 o 
  -3  -5  10        7.33        8.83      2.60 o 
  -2  -5  10        0.75       -1.90      1.90 o 
  -1  -5  10       82.23       76.59      6.42 o 
   0  -5  10        2.13       -2.10      2.10 o 
   1  -5  10      518.33      492.00     13.83 o 
   2  -5  10      437.81      436.18     12.84 o 
   3  -5  10      129.64      125.47      7.41 o 
   4  -5  10       20.40       10.37      3.46 o 
   5  -5  10      140.31      150.82      5.20 o 
   6  -5  10      135.75      113.12      4.89 o 
   7  -5  10       47.23       56.81      5.93 o 
   8  -5  10        0.73       -1.48      2.96 o 
   9  -5  10       58.34       66.69      6.92 o 
  10  -5  10        0.08       -2.96      2.96 o 
  -7  -4  10       12.63        4.94      3.95 o 
  -6  -4  10       48.03       45.45      6.42 o 
  -5  -4  10        0.76       -1.48      2.96 o 
  -4  -4  10        7.51        9.78      2.60 o 
  -3  -4  10       75.91       72.50      4.36 o 
  -2  -4  10       70.07       76.97      4.36 o 
  -1  -4  10        6.76        6.92      2.45 o 
   0  -4  10       89.78       95.45      4.71 o 
   1  -4  10      771.18      704.90     16.30 o 
   2  -4  10      273.13      287.49     10.37 o 
   3  -4  10       91.69       82.99      6.42 o 
   4  -4  10      225.16      223.28      8.89 o 
   5  -4  10      132.93      147.01     16.55 o 
   6  -4  10       77.83       89.12      4.36 o 
   7  -4  10        0.89       -0.49      2.47 o 
   8  -4  10        0.55        1.98      2.96 o 
   9  -4  10        9.69        7.90      3.95 o 
  10  -4  10       13.53        9.39      3.95 o 
  -7  -3  10        0.07        3.46      3.95 o 
  -6  -3  10        9.61       10.37      4.45 o 
  -5  -3  10       53.57       38.53      5.93 o 
  -4  -3  10        4.97        7.90      2.47 o 
  -3  -3  10      145.40      138.67      5.43 o 
  -2  -3  10      130.55      118.93      5.93 o 
  -1  -3  10      198.75      191.92      6.11 o 
   0  -3  10      107.05      103.86      5.19 o 
   1  -3  10        9.03       13.28      2.25 o 
   2  -3  10      234.66      212.90      8.89 o 
   3  -3  10      346.95      328.99     10.87 o 
   4  -3  10       95.60       96.74      3.92 o 
   5  -3  10       52.71       44.91      3.30 o 
   6  -3  10       99.25      116.34      4.85 o 
   7  -3  10        5.65       10.87      3.46 o 
   8  -3  10      320.02      327.01     11.86 o 
   9  -3  10       10.49       11.36      3.95 o 
  10  -3  10        6.07       11.36      4.45 o 
  -7  -2  10        0.12       -1.48      3.46 o 
  -6  -2  10        8.37        2.47      3.95 o 
  -5  -2  10       27.56       27.17      4.94 o 
  -4  -2  10       14.31       16.61      6.67 o 
  -3  -2  10       67.03       57.23      3.84 o 
  -2  -2  10       29.04       32.18      3.21 o 
  -1  -2  10      245.61      255.01      6.80 o 
   0  -2  10       53.41       74.49      4.01 o 
   1  -2  10     1062.44     1053.59     18.03 o 
   2  -2  10      146.89      122.96      4.94 o 
   3  -2  10      527.27      497.92     13.34 o 
   4  -2  10      552.33      565.67     14.82 o 
   5  -2  10       44.61       46.63      3.30 o 
   6  -2  10       30.18       42.17      3.30 o 
   7  -2  10       61.79       75.49      4.36 o 
   8  -2  10       54.05       50.39      5.93 o 
   9  -2  10       22.17       16.30      4.45 o 
  10  -2  10        0.26        0.49      3.46 o 
  11  -2  10        0.10        2.96      3.95 o 
  -7  -1  10        0.87        0.99      3.46 o 
  -6  -1  10        7.08       12.84      4.45 o 
  -5  -1  10        6.61        9.39      3.95 o 
  -4  -1  10       25.70       26.18      4.45 o 
  -3  -1  10        9.68        4.04      1.90 o 
  -2  -1  10       16.91       20.78      2.96 o 
  -1  -1  10       34.62       37.21      3.30 o 
   0  -1  10        0.35        3.70      1.75 o 
   1  -1  10       12.55       15.03      2.25 o 
   2  -1  10      150.58      173.91      4.98 o 
   3  -1  10     1151.10     1157.38     21.73 o 
   4  -1  10      623.69      592.91      9.49 o 
   5  -1  10        0.27        0.11      1.54 o 
   6  -1  10       49.31       58.36      3.79 o 
   7  -1  10       13.92       16.81      2.79 o 
   8  -1  10      206.72      215.87      9.39 o 
   9  -1  10       16.19       19.76      4.45 o 
  10  -1  10      100.20      129.91      8.89 o 
  11  -1  10       28.35       32.11      5.93 o 
  -7   0  10        0.04       -2.96      2.96 o 
  -6   0  10       68.42       68.17      7.41 o 
  -5   0  10       30.18       35.57      5.43 o 
  -4   0  10       66.03       69.65      6.42 o 
  -3   0  10       30.67       31.88      3.14 o 
  -2   0  10       35.92       33.56      3.14 o 
  -1   0  10     1039.47     1012.47     13.79 o 
   0   0  10        1.10        0.74      1.75 o 
   1   0  10       16.79       16.35      2.25 o 
   2   0  10      132.11      141.92      8.15 o 
   3   0  10      101.63      116.40      4.02 o 
   4   0  10      127.76      130.00      4.63 o 
   5   0  10        5.85        7.98      1.90 o 
   6   0  10        4.76        8.85      2.25 o 
   7   0  10        0.65        0.49      1.75 o 
   8   0  10      268.00      257.85      7.34 o 
   9   0  10        0.15        5.93      3.46 o 
  10   0  10        6.38        4.94      3.95 o 
  11   0  10       28.93       42.98      6.92 o 
  -7   1  10        0.30       -3.46      3.46 o 
  -6   1  10       30.73       35.57      5.93 o 
  -5   1  10        0.53       -1.48      2.96 o 
  -4   1  10       83.41       86.45      6.92 o 
  -3   1  10      161.97      159.58      5.59 o 
  -2   1  10      175.96      194.90      5.94 o 
  -1   1  10      497.06      439.79      8.71 o 
   0   1  10      101.77      100.83      4.15 o 
   1   1  10      652.81      608.84      9.49 o 
   2   1  10       33.25       35.57      2.73 o 
   3   1  10      206.03      225.26      5.46 o 
   4   1  10       98.14       92.00      4.94 o 
   5   1  10      441.69      450.28      8.89 o 
   6   1  10      778.03      759.06     11.86 o 
   7   1  10       62.82       67.50      4.19 o 
   8   1  10        3.50        2.96      2.96 o 
   9   1  10        4.39        1.48      2.96 o 
  10   1  10        0.67       -2.96      2.96 o 
  11   1  10      126.23      147.20      9.88 o 
  -7   2  10       14.06        6.92      3.95 o 
  -6   2  10       63.49       62.24      7.41 o 
  -5   2  10      351.73      348.25     13.34 o 
  -4   2  10       56.90       61.75      6.42 o 
  -3   2  10      184.72      178.82      8.89 o 
  -2   2  10       82.01       78.74      5.68 o 
  -1   2  10       49.70       62.54      3.84 o 
   0   2  10       24.75       26.96      2.73 o 
   1   2  10        6.20        8.61      1.90 o 
   2   2  10       49.53       46.49      3.21 o 
   3   2  10      257.55      272.66      6.29 o 
   4   2  10      178.81      178.67      5.34 o 
   5   2  10       49.42       43.16      3.30 o 
   6   2  10       37.25       38.35      3.49 o 
   7   2  10       55.02       64.70      7.90 o 
   8   2  10       25.97       25.87      3.30 o 
   9   2  10        6.64        6.42      2.96 o 
  10   2  10       17.38       15.31      4.45 o 
  11   2  10        4.78        1.98      3.46 o 
  -6   3  10        0.80        3.95      3.95 o 
  -5   3  10        7.70        0.49      3.95 o 
  -4   3  10      258.76      254.40     10.87 o 
  -3   3  10        0.93        0.99      2.96 o 
  -2   3  10       23.65       26.71      3.14 o 
  -1   3  10      239.84      220.49      7.16 o 
   0   3  10      385.95      391.50      8.01 o 
   1   3  10      319.49      330.99     20.50 o 
   2   3  10       92.09       88.42      6.42 o 
   3   3  10      228.47      219.99      6.42 o 
   4   3  10        5.87        7.04      1.90 o 
   5   3  10        2.71        3.41      1.90 o 
   6   3  10       16.39       11.45      2.45 o 
   7   3  10        1.60       -1.23      2.22 o 
   8   3  10       90.84       93.99      5.06 o 
   9   3  10      117.95      119.48      5.93 o 
  10   3  10       42.06       41.99      5.93 o 
  11   3  10        7.54       12.35      4.94 o 
  -6   4  10      156.18      158.07     10.37 o 
  -5   4  10        4.83        6.92      3.95 o 
  -4   4  10        2.42        5.43      3.95 o 
  -3   4  10      134.25      119.54      7.41 o 
  -2   4  10        0.74        2.96      2.96 o 
  -1   4  10        0.00        0.63      1.90 o 
   0   4  10      162.65      161.17      5.56 o 
   1   4  10        5.28       10.58      2.01 o 
   2   4  10       45.91       51.37      5.43 o 
   3   4  10       11.21       11.86      3.46 o 
   4   4  10      153.74      169.65      5.56 o 
   5   4  10      257.93      251.86      6.96 o 
   6   4  10      222.06      241.97     16.30 o 
   7   4  10      272.33      265.95     11.11 o 
   8   4  10        0.16        1.48      2.10 o 
   9   4  10        9.88       10.75      2.95 o 
  10   4  10      249.03      281.56     12.35 o 
  11   4  10        0.01       -1.48      3.46 o 
  -6   5  10       29.81       28.16      5.93 o 
  -5   5  10        0.97        1.98      3.46 o 
  -4   5  10       42.00       28.65      5.43 o 
  -3   5  10        9.02        9.88      3.95 o 
  -2   5  10       41.67       32.60      4.45 o 
  -1   5  10       28.04       25.61      4.69 o 
   0   5  10        3.49        7.14      2.25 o 
   1   5  10        3.03        7.65      3.21 o 
   2   5  10       50.69       40.51      5.43 o 
   3   5  10        2.20        3.46      2.96 o 
   4   5  10      419.99      417.90     13.34 o 
   5   5  10      518.04      522.39     10.26 o 
   6   5  10      109.04      116.40      5.20 o 
   7   5  10       42.85       51.08      4.36 o 
   8   5  10      155.83      137.24      6.11 o 
   9   5  10       45.00       37.81      4.01 o 
  10   5  10       38.22       43.18      4.15 o 
  11   5  10       21.08       36.55      6.42 o 
  -5   6  10        8.08        1.48      3.95 o 
  -4   6  10        0.12        0.00      3.46 o 
  -3   6  10       36.54       41.99      5.93 o 
  -2   6  10        9.71       11.86      3.46 o 
  -1   6  10        8.67        4.94      2.10 o 
   0   6  10        5.60        4.61      2.01 o 
   1   6  10      519.84      538.27     12.60 o 
   2   6  10      122.50      104.72      7.41 o 
   3   6  10       22.19       21.73      4.45 o 
   4   6  10       10.44        4.45      3.46 o 
   5   6  10      771.63      779.39     13.26 o 
   6   6  10      261.09      224.73      7.15 o 
   7   6  10      169.74      170.22      6.64 o 
   8   6  10        3.11        3.27      2.25 o 
   9   6  10        0.32        2.96      3.46 o 
  10   6  10       18.44       25.20      2.98 o 
  11   6  10        0.83        1.98      3.46 o 
  -5   7  10       25.09       25.19      5.43 o 
  -4   7  10        3.06        2.96      3.46 o 
  -3   7  10        3.48        7.41      3.95 o 
  -2   7  10       24.47       19.76      4.45 o 
   0   7  10        6.40       -1.48      2.96 o 
   1   7  10      102.52      120.53      8.40 o 
   2   7  10       27.11       30.63      4.94 o 
   3   7  10       36.20       28.65      4.94 o 
   4   7  10      172.26      162.52      9.39 o 
   5   7  10        0.04        1.98      3.46 o 
   6   7  10      370.33      358.02      9.25 o 
   7   7  10       20.00       19.06      3.30 o 
   8   7  10       45.04       40.72      4.19 o 
   9   7  10      105.50      123.56      6.27 o 
  10   7  10       13.81       16.66      3.41 o 
  11   7  10       11.22        8.89      4.45 o 
  -4   8  10        1.15        8.40      3.95 o 
  -3   8  10       55.52       72.61      7.41 o 
   0   8  10        6.69       11.86      3.95 o 
   1   8  10      172.26      177.34      9.88 o 
   2   8  10      112.94       96.82      7.90 o 
   3   8  10      284.74      263.29     11.86 o 
   4   8  10        9.70       16.30      4.45 o 
   5   8  10       97.94       92.87      7.90 o 
   6   8  10       53.83       43.47      5.93 o 
   7   8  10       31.06       30.63      5.43 o 
   8   8  10       31.18       37.85      4.47 o 
   9   8  10      149.79      153.67      5.57 o 
  10   8  10        5.75        9.18      2.54 o 
  11   8  10        0.47       -0.99      2.45 o 
  -4   9  10        1.82        1.98      3.46 o 
   1   9  10        9.24       10.87      3.95 o 
   2   9  10        5.97        8.89      3.95 o 
   3   9  10       16.33       14.82      4.45 o 
   5   9  10        8.77        9.88      3.95 o 
   6   9  10       25.60       24.56      4.45 o 
   7   9  10        9.17       13.63      2.95 o 
   8   9  10       20.05       19.08      2.82 o 
   9   9  10       39.16       33.41      3.40 o 
  10   9  10       27.11       26.86      3.20 o 
   1  10  10        0.18       -1.98      2.45 o 
   2  10  10      147.95      141.27      5.91 o 
   3  10  10        0.22        1.29      2.25 o 
   4  10  10        9.71        6.55      2.60 o 
   5  10  10        5.64        9.97      2.60 o 
   6  10  10       75.59       58.98      4.71 o 
   7  10  10        4.69        3.23      2.60 o 
   8  10  10        1.51        3.83      2.73 o 
   9  10  10       10.08        8.18      3.09 o 
  10  10  10        9.18       13.55      3.66 o 
   1  11  10        7.75        9.85      4.94 o 
   2  11  10       25.29       45.20      4.50 o 
   3  11  10        0.59        3.19      2.60 o 
   4  11  10        9.11       11.86      3.14 o 
   5  11  10       38.79       26.40      3.66 o 
   6  11  10       29.86       25.24      3.79 o 
   7  11  10        4.88        4.94      2.79 o 
   8  11  10       39.68       45.48      5.19 o 
   9  11  10        3.22        2.96      4.45 o 
  -1  12  10       14.27       12.84      4.45 o 
   0  12  10        0.78        5.43      3.95 o 
   2  12  10       25.61       31.66      4.01 o 
   3  12  10       90.94       90.65      6.92 o 
   4  12  10       22.00       28.11      6.67 o 
   5  12  10       43.09       35.65      4.15 o 
   6  12  10       29.63       34.08      4.36 o 
   7  12  10       12.03        8.89      4.94 o 
   8  12  10        5.06        4.45      4.45 o 
   9  12  10        6.67        5.43      4.45 o 
   2  13  10       12.92       12.35      4.94 o 
   3  13  10       73.34       76.07      8.40 o 
   4  13  10       10.23       11.36      4.94 o 
   5  13  10        3.12        0.49      3.95 o 
   6  13  10        5.09        7.41      4.45 o 
   7  13  10       51.40       65.20      7.90 o 
   3  14  10       12.02       16.30      5.43 o 
   4  14  10       10.40       18.77      5.93 o 
   5  14  10       46.05       65.70      8.40 o 
  -2 -12  11        3.89       -1.48      4.45 o 
  -1 -12  11        9.37       10.87      5.43 o 
   0 -12  11       19.26       28.65      5.93 o 
   1 -12  11       13.83       32.60      6.42 o 
   2 -12  11        1.04        6.42      4.45 o 
   3 -12  11        8.97        7.90      4.94 o 
  -4 -11  11       13.62       22.23      5.93 o 
  -3 -11  11       16.61       25.69      5.93 o 
  -2 -11  11        9.46        9.39      4.94 o 
  -1 -11  11        0.02        2.47      4.45 o 
   0 -11  11       17.95       18.28      5.43 o 
   1 -11  11        3.41        3.95      4.45 o 
   2 -11  11        2.07        6.92      4.45 o 
   3 -11  11       28.14       30.63      5.93 o 
  -5 -10  11        0.84        6.42      4.45 o 
  -4 -10  11       23.55       26.67      5.93 o 
  -3 -10  11       14.23       13.83      4.94 o 
  -2 -10  11       25.12       48.41      6.92 o 
  -1 -10  11       21.80       20.75      5.43 o 
   0 -10  11       38.21       48.41      6.92 o 
   1 -10  11        5.50        1.48      3.95 o 
   2 -10  11        0.96        0.00      3.95 o 
   3 -10  11       25.52       26.67      5.43 o 
   4 -10  11       47.80       53.35      6.92 o 
  -5  -9  11        2.07        4.74      3.46 o 
  -4  -9  11        5.19        2.96      3.14 o 
  -3  -9  11        8.32        7.41      4.45 o 
  -2  -9  11        0.07       -3.46      3.46 o 
  -1  -9  11       34.41       29.64      5.93 o 
   0  -9  11        8.56        0.99      3.95 o 
   1  -9  11       71.69       77.06      7.90 o 
   2  -9  11       92.02      104.72      7.90 o 
   3  -9  11       74.75       78.05      7.90 o 
   4  -9  11        3.87        2.96      3.95 o 
  -6  -8  11        4.72        5.69      3.30 o 
  -5  -8  11       24.53       33.03      9.14 o 
  -4  -8  11       26.71       27.08      8.89 o 
  -3  -8  11        0.92       -0.17      2.96 o 
  -2  -8  11       44.44       35.57      5.93 o 
  -1  -8  11       13.86       20.75      4.94 o 
   0  -8  11       17.66       24.20      4.94 o 
   1  -8  11       22.28       22.23      4.94 o 
   2  -8  11       18.57       33.10      5.43 o 
   3  -8  11       66.66       65.70      6.92 o 
   4  -8  11       58.39       45.45      6.42 o 
   5  -8  11        5.68        6.42      3.95 o 
  -6  -7  11        0.76        1.98      3.95 o 
  -5  -7  11       78.33       83.32      6.17 o 
  -4  -7  11      103.73      118.69      6.45 o 
  -3  -7  11      138.80      106.47      5.94 o 
  -2  -7  11        0.66       -0.59      2.60 o 
  -1  -7  11        4.68        1.48      2.96 o 
   0  -7  11      148.41      171.90      9.39 o 
   1  -7  11       29.78       19.26      4.45 o 
   2  -7  11       15.51       17.78      4.45 o 
   3  -7  11      126.12      141.77      8.40 o 
   4  -7  11        0.05        4.45      3.46 o 
   5  -7  11       84.19       97.81      7.90 o 
   8  -7  11       99.95      114.60      8.40 o 
  -6  -6  11       18.94       11.86      4.45 o 
  -5  -6  11        7.18        7.90      2.95 o 
  -4  -6  11        7.40        8.78      3.21 o 
  -3  -6  11        0.32        1.09      2.60 o 
  -2  -6  11      102.37       96.47      5.41 o 
  -1  -6  11        3.21        3.99      2.25 o 
   0  -6  11       37.38       50.88      5.93 o 
   1  -6  11      286.26      287.49     11.36 o 
   2  -6  11        6.42        4.94      2.96 o 
   3  -6  11        9.73       13.83      3.95 o 
   4  -6  11      111.94      121.52      7.90 o 
   5  -6  11      125.26      124.48      7.90 o 
   6  -6  11       47.23       49.89      5.93 o 
   7  -6  11        9.36       11.36      3.95 o 
   8  -6  11       17.87       14.33      4.45 o 
   9  -6  11       18.20       14.33      4.45 o 
  -6  -5  11        9.64        1.98      3.95 o 
  -5  -5  11       78.93       90.08      5.76 o 
  -4  -5  11       50.40       42.71      4.36 o 
  -3  -5  11      118.10      140.57      5.94 o 
  -2  -5  11       56.39       54.08      4.36 o 
  -1  -5  11       28.77       35.59      3.49 o 
   0  -5  11       52.94       59.44      4.36 o 
   1  -5  11       66.73       56.81      5.93 o 
   2  -5  11        5.65       12.84      3.95 o 
   3  -5  11        1.37        3.46      2.96 o 
   4  -5  11       37.45       39.52      5.43 o 
   5  -5  11       15.95       18.77      4.45 o 
   6  -5  11        0.52       10.37      3.46 o 
   7  -5  11      147.47      135.84      7.90 o 
   8  -5  11       35.07       30.63      4.94 o 
   9  -5  11       43.37       46.93      6.42 o 
  -7  -4  11        2.25        7.41      3.95 o 
  -6  -4  11        1.41        5.43      3.95 o 
  -5  -4  11       16.02       11.36      4.45 o 
  -4  -4  11       10.55       15.79      3.30 o 
  -3  -4  11        5.73       12.58      2.95 o 
  -2  -4  11       12.92       15.39      2.60 o 
  -1  -4  11        0.73        0.74      2.10 o 
   0  -4  11      841.88      736.91     12.21 o 
   1  -4  11      164.66      140.78      8.40 o 
   2  -4  11       38.37       30.63      4.94 o 
   3  -4  11      246.69      239.58      9.88 o 
   4  -4  11      318.44      320.09     11.36 o 
   5  -4  11       56.21       59.77      5.93 o 
   6  -4  11        6.05        9.62      2.60 o 
   7  -4  11       67.19       73.11      6.42 o 
   8  -4  11       24.52       34.08      5.43 o 
   9  -4  11       79.54       90.89      7.41 o 
  10  -4  11        0.53       -0.49      3.46 o 
  -7  -3  11       15.52       10.37      4.45 o 
  -6  -3  11        0.01        2.96      3.95 o 
  -5  -3  11       24.70       12.35      4.45 o 
  -4  -3  11       43.95       43.83      4.19 o 
  -3  -3  11       10.43        8.15      2.79 o 
  -2  -3  11      182.45      183.51      6.29 o 
  -1  -3  11      117.17      108.75      5.06 o 
   0  -3  11      417.68      365.62      8.36 o 
   1  -3  11       99.81       92.14      4.69 o 
   2  -3  11       37.86       44.95      5.43 o 
   3  -3  11       70.91       66.69      5.93 o 
   4  -3  11      181.34      189.19      8.89 o 
   5  -3  11       28.86       26.67      4.45 o 
   6  -3  11       28.59       27.52      3.14 o 
   7  -3  11      127.20      128.43      7.90 o 
   8  -3  11        9.75       13.34      3.95 o 
   9  -3  11       45.98       74.59      7.41 o 
  10  -3  11        9.72       14.33      4.45 o 
  -7  -2  11       18.08       17.78      4.94 o 
  -6  -2  11        0.08       -2.96      3.46 o 
  -5  -2  11       11.35       10.87      4.45 o 
  -4  -2  11       42.99       64.88      4.71 o 
  -3  -2  11      115.59      142.40      5.94 o 
  -2  -2  11       89.92       86.96      4.54 o 
  -1  -2  11     1003.59      999.02     14.31 o 
   0  -2  11      359.13      335.56     10.62 o 
   1  -2  11      816.34      801.94     12.17 o 
   2  -2  11        5.23        6.42      2.25 o 
   3  -2  11      143.38      150.17      7.90 o 
   4  -2  11      336.41      310.21     10.87 o 
   5  -2  11       48.98       41.99      4.94 o 
   6  -2  11       46.35       45.79      5.19 o 
   7  -2  11      330.26      305.24      7.85 o 
   8  -2  11       13.86       13.34      3.95 o 
   9  -2  11       30.59       33.10      5.43 o 
  10  -2  11        2.71       -2.96      2.96 o 
  -7  -1  11        1.26       -2.96      3.95 o 
  -6  -1  11        4.57        3.95      3.95 o 
  -5  -1  11       42.60       63.23      7.41 o 
  -4  -1  11       98.48       91.38      7.41 o 
  -3  -1  11       81.73       81.85      7.16 o 
  -2  -1  11       14.02       22.00      3.95 o 
  -1  -1  11      136.79      135.22      5.43 o 
   0  -1  11      605.29      596.04     10.87 o 
   1  -1  11       16.29       17.27      2.73 o 
   2  -1  11        0.83        1.23      2.22 o 
   3  -1  11        9.44        5.93      2.96 o 
   4  -1  11       58.21       49.89      5.43 o 
   5  -1  11      476.16      475.90      9.00 o 
   6  -1  11        1.60        0.94      1.90 o 
   7  -1  11       96.74      116.58      5.24 o 
   8  -1  11        0.21        1.48      2.96 o 
   9  -1  11      110.53      131.89      8.40 o 
  10  -1  11       21.25       16.80      4.45 o 
  11  -1  11       35.30       39.52      6.42 o 
  -6   0  11       34.20       43.96      6.92 o 
  -5   0  11        0.09       -1.48      2.96 o 
  -4   0  11        2.87        2.47      3.46 o 
  -3   0  11        1.71        4.69      2.10 o 
  -2   0  11      115.37      129.61      5.24 o 
  -1   0  11      201.87      202.02      6.26 o 
   0   0  11      162.61      143.95      5.68 o 
   1   0  11       18.29       28.97      3.46 o 
   2   0  11       19.97       21.36      2.60 o 
   3   0  11        5.26        2.96      2.96 o 
   4   0  11      110.26      112.13      7.41 o 
   5   0  11        0.72        0.38      1.54 o 
   6   0  11        1.41        2.65      1.90 o 
   7   0  11       72.56       76.64      4.50 o 
   8   0  11       16.51       17.78      2.95 o 
   9   0  11       31.20       33.10      5.43 o 
  10   0  11       26.83       18.77      4.94 o 
  11   0  11       14.86       31.61      5.93 o 
  -6   1  11        3.18       -0.49      3.46 o 
  -5   1  11        1.83        2.96      3.46 o 
  -4   1  11        0.97        0.00      3.46 o 
  -3   1  11       35.66       47.42      5.93 o 
  -2   1  11        4.95        4.20      2.10 o 
  -1   1  11       64.51       67.96      4.69 o 
   0   1  11       54.96       49.17      3.66 o 
   1   1  11       32.30       37.86      4.69 o 
   2   1  11      403.99      414.44     12.84 o 
   3   1  11      418.30      439.64     13.34 o 
   4   1  11      586.98      581.90      9.97 o 
   5   1  11       97.75      101.37      7.66 o 
   6   1  11      177.56      158.86      5.76 o 
   7   1  11        7.36       10.13      2.45 o 
   8   1  11      112.87      123.92      5.59 o 
   9   1  11       33.92       40.01      5.93 o 
  10   1  11        5.69        1.48      3.46 o 
  11   1  11       13.48       19.26      4.94 o 
  -6   2  11       40.89       36.06      5.93 o 
  -5   2  11       16.68       17.29      5.43 o 
  -4   2  11       30.38       27.66      4.94 o 
  -3   2  11        0.13       -2.96      2.96 o 
  -2   2  11       87.47       79.99      4.36 o 
  -1   2  11        6.41        7.41      2.10 o 
   0   2  11       71.94       68.22      4.94 o 
   1   2  11        0.14       -1.75      1.75 o 
   2   2  11       27.64       34.08      4.94 o 
   3   2  11      205.46      187.71      9.39 o 
   4   2  11      106.69      113.47      6.42 o 
   5   2  11      575.92      584.30     10.41 o 
   6   2  11       39.66       41.45      4.20 o 
   7   2  11       21.29       25.70      3.14 o 
   8   2  11        9.80        2.96      2.25 o 
   9   2  11       45.12       52.04      4.36 o 
  10   2  11        0.43       -1.98      3.46 o 
  11   2  11        5.31        2.47      3.95 o 
  -6   3  11       50.26       36.55      6.42 o 
  -5   3  11       39.91       40.01      6.42 o 
  -4   3  11       21.80       20.75      4.94 o 
  -3   3  11       31.95       17.78      3.95 o 
  -2   3  11       78.77       85.46      5.43 o 
  -1   3  11       13.75       11.12      2.45 o 
   0   3  11        7.60        8.77      4.94 o 
   1   3  11      108.77      118.25      4.63 o 
   2   3  11      123.69      133.87      7.90 o 
   3   3  11       14.40       13.34      3.95 o 
   4   3  11        9.51       14.01      2.37 o 
   5   3  11      197.00      186.42     18.52 o 
   6   3  11       31.83       37.77      3.66 o 
   7   3  11       37.10       42.15      4.01 o 
   8   3  11        1.91        0.00      3.46 o 
   9   3  11        4.92        8.37      2.95 o 
  10   3  11       32.93       27.66      5.43 o 
  11   3  11        0.90       -1.48      3.46 o 
  -5   4  11       18.17       26.18      5.43 o 
  -4   4  11       67.47       58.29      6.92 o 
  -3   4  11        1.34       -0.49      2.96 o 
  -2   4  11        5.87        8.89      3.46 o 
  -1   4  11        0.01        0.74      1.75 o 
   0   4  11       61.31       67.09      4.20 o 
   1   4  11       95.13       80.93      4.15 o 
   2   4  11      335.94      352.20     12.35 o 
   3   4  11      476.59      468.29     14.33 o 
   4   4  11      143.84      132.48      5.34 o 
   5   4  11       39.43       31.39      4.94 o 
   6   4  11        6.41        6.92      2.25 o 
   7   4  11        3.15       10.11      2.60 o 
   8   4  11       55.53       50.27      4.36 o 
   9   4  11       87.92      104.73      5.59 o 
  10   4  11       31.24       32.11      5.43 o 
  11   4  11        5.75        6.42      4.45 o 
  -5   5  11       49.48       53.35      7.41 o 
  -4   5  11       34.12       41.00      6.42 o 
  -3   5  11        0.40        0.00      3.46 o 
  -2   5  11       48.51       45.94      5.43 o 
  -1   5  11       16.39       24.29      3.46 o 
   0   5  11       25.91       20.37      2.79 o 
   1   5  11       43.92       45.94      5.93 o 
   2   5  11       38.40       39.52      5.43 o 
   3   5  11       24.48       15.31      4.45 o 
   4   5  11       53.13       51.37      6.42 o 
   5   5  11      116.59      122.53      5.56 o 
   6   5  11       18.21       14.14      3.21 o 
   7   5  11      180.00      178.73      7.16 o 
   8   5  11       36.61       30.16      3.79 o 
   9   5  11        1.09        3.03      2.60 o 
  10   5  11        1.78        6.89      2.95 o 
  11   5  11       33.24       37.54      6.42 o 
  -5   6  11        7.41       14.33      4.94 o 
  -4   6  11       11.94       15.81      4.94 o 
  -3   6  11       98.41       96.32      7.90 o 
  -2   6  11       12.69       18.77      4.45 o 
  -1   6  11      116.55      104.72      6.92 o 
   0   6  11      127.22      126.86      5.34 o 
   1   6  11       89.03       74.10      6.92 o 
   2   6  11        2.56        5.93      3.46 o 
   3   6  11       10.99       11.86      3.95 o 
   4   6  11        2.36        3.46      3.46 o 
   5   6  11        7.30        4.45      3.95 o 
   6   6  11       12.38       12.35      2.73 o 
   7   6  11       10.91       11.70      2.95 o 
   8   6  11        0.03       -1.33      2.25 o 
   9   6  11       32.62       49.67      7.16 o 
  10   6  11        0.13       -0.18      2.52 o 
  11   6  11        0.80        0.49      3.46 o 
  -4   7  11        0.07        4.94      3.95 o 
  -3   7  11        0.08        2.96      3.46 o 
  -2   7  11        2.49       -0.49      2.96 o 
  -1   7  11       69.44       65.20      5.93 o 
   0   7  11      121.74      102.96      4.85 o 
   1   7  11       86.44       85.95      7.41 o 
   2   7  11      443.32      443.59     14.82 o 
   3   7  11       21.67       26.18      5.43 o 
   4   7  11        1.79        8.40      3.95 o 
   5   7  11        0.83       -0.99      2.96 o 
   6   7  11       51.05       42.97      4.19 o 
   7   7  11       11.18       16.00      3.30 o 
   8   7  11        6.57        4.20      2.79 o 
   9   7  11       37.65       37.85      3.40 o 
  10   7  11       10.04        8.74      2.65 o 
  11   7  11        0.51        1.98      3.95 o 
  -3   8  11        2.57        2.96      3.46 o 
  -2   8  11       94.13       88.92      7.41 o 
  -1   8  11       13.97       21.73      4.45 o 
   0   8  11       24.02       25.19      4.94 o 
   1   8  11       10.01        9.88      4.45 o 
   2   8  11        0.13        1.48      3.46 o 
   3   8  11       35.88       32.60      5.93 o 
   4   8  11       18.44       15.31      4.45 o 
   5   8  11        9.02        9.88      4.45 o 
   6   8  11       58.50       46.43      6.92 o 
   7   8  11        0.03        3.89      4.45 o 
   8   8  11       77.02       91.24      5.39 o 
   9   8  11       14.07        6.54      2.82 o 
  10   8  11        6.08        8.40      2.62 o 
  -3   9  11       21.22       20.75      4.94 o 
  -2   9  11       39.74       47.92      6.42 o 
   1   9  11        0.68        5.43      3.95 o 
   2   9  11      313.15      342.32     13.83 o 
   3   9  11       33.56       30.63      5.93 o 
   4   9  11       11.84       14.33      4.45 o 
   5   9  11       12.39       17.29      4.94 o 
   6   9  11       20.97       19.26      4.94 o 
   7   9  11        0.06       -2.25      2.25 o 
   8   9  11       17.47       22.32      4.68 o 
   9   9  11       42.95       45.59      3.85 o 
  10   9  11       10.37       13.47      2.78 o 
   1  10  11        0.33        0.86      2.60 o 
   2  10  11        2.19        2.22      2.79 o 
   3  10  11       24.90       28.28      3.84 o 
   4  10  11        0.01       -1.48      2.45 o 
   5  10  11        3.16        2.04      2.72 o 
   6  10  11        1.55        0.00      2.45 o 
   7  10  11       24.34       30.09      6.42 o 
   8  10  11       26.52       30.34      4.20 o 
   9  10  11        4.77        8.59      2.75 o 
  10  10  11       15.15       14.51      3.66 o 
   2  11  11        8.16        9.66      3.09 o 
   3  11  11        0.02       -2.37      2.37 o 
   4  11  11        1.31        1.95      2.73 o 
   5  11  11       13.88        5.14      2.95 o 
   6  11  11        1.55       -0.74      2.79 o 
   7  11  11        2.11        4.74      3.46 o 
   8  11  11        0.89        4.75      2.73 o 
   9  11  11        0.12        0.25      2.79 o 
   2  12  11       37.60       38.19      5.19 o 
   3  12  11       10.55        9.36      3.30 o 
   4  12  11        0.41       -2.60      2.60 o 
   5  12  11       34.49       47.69      4.85 o 
   6  12  11       22.09       22.50      3.84 o 
   7  12  11       32.15       29.14      4.15 o 
   8  12  11       44.54       35.37      4.50 o 
   3  13  11        7.89        1.61      2.96 o 
   4  13  11       10.30       10.72      3.44 o 
   5  13  11        4.38        5.51      3.30 o 
   6  13  11        3.21        7.41      4.94 o 
  -2 -11  12        9.92        6.42      4.94 o 
  -1 -11  12       31.23       26.67      6.42 o 
   1 -11  12       20.00       28.16      6.42 o 
   2 -11  12        0.31       -3.46      3.46 o 
   3 -11  12        2.96        0.99      4.45 o 
   4 -11  12       15.00       11.86      4.94 o 
  -3 -10  12        2.77        5.93      4.45 o 
  -2 -10  12        2.03       -0.49      3.95 o 
  -1 -10  12       35.90       45.45      6.92 o 
   0 -10  12       49.85       69.16      7.90 o 
   1 -10  12        8.97        9.88      4.45 o 
   2 -10  12       62.05       66.19      7.90 o 
   3 -10  12        0.13        0.49      3.95 o 
   4 -10  12        0.67        0.99      3.95 o 
  -4  -9  12       32.92       36.24     10.62 o 
  -3  -9  12       20.09       28.16      5.93 o 
  -2  -9  12        0.08        5.43      4.45 o 
  -1  -9  12       20.53       18.77      5.43 o 
   0  -9  12       71.78       73.60      7.90 o 
   1  -9  12       13.14       11.86      4.94 o 
   2  -9  12        0.30        1.48      3.95 o 
   3  -9  12      127.36      131.40      9.39 o 
   4  -9  12       14.13        9.88      4.45 o 
  -5  -8  12        3.38       -1.25      4.45 o 
  -4  -8  12       21.69       25.23      4.19 o 
  -3  -8  12       34.12       39.20      4.71 o 
  -2  -8  12       18.36       18.77      5.43 o 
  -1  -8  12       32.78       51.37      6.92 o 
   0  -8  12       12.07        3.46      3.95 o 
   1  -8  12       26.63       25.69      5.43 o 
   2  -8  12       25.74       24.70      5.43 o 
   3  -8  12       18.72       15.81      4.94 o 
   4  -8  12       32.76       27.17      5.43 o 
   5  -8  12        3.14        2.47      3.95 o 
  -5  -7  12       30.35       23.42      4.19 o 
  -4  -7  12        0.65        3.31      2.95 o 
  -3  -7  12        4.21       -2.47      2.79 o 
  -2  -7  12      138.45      149.22      8.40 o 
  -1  -7  12       26.51       21.73      4.94 o 
   0  -7  12       13.68       14.82      4.45 o 
   1  -7  12       60.62       57.30      6.42 o 
   2  -7  12       37.20       22.23      4.94 o 
   3  -7  12        0.56       -0.49      3.46 o 
   4  -7  12       48.97       55.32      6.92 o 
   5  -7  12       99.55      110.16      8.40 o 
  -5  -6  12        9.58        3.25      2.95 o 
  -4  -6  12        0.72        0.56      3.46 o 
  -3  -6  12       15.32       19.92      5.68 o 
  -2  -6  12        3.17        1.48      2.79 o 
  -1  -6  12       10.97       16.71      3.30 o 
   0  -6  12      148.10      168.94      8.89 o 
   1  -6  12        8.30        4.94      3.46 o 
   2  -6  12       89.21      104.72      7.90 o 
   3  -6  12        5.51       12.84      3.95 o 
   4  -6  12       20.94       19.26      4.45 o 
   5  -6  12       50.48       45.45      5.93 o 
   6  -6  12       59.35       70.64      7.41 o 
  -6  -5  12        5.81        0.49      3.95 o 
  -5  -5  12       78.90       92.87      8.40 o 
  -4  -5  12        2.67        1.98      2.79 o 
  -3  -5  12       13.90       17.51      3.49 o 
  -2  -5  12       48.20       44.40      4.36 o 
  -1  -5  12       31.84       31.34      3.66 o 
   0  -5  12       18.13       18.61      3.14 o 
   1  -5  12        0.56        1.48      2.96 o 
   2  -5  12       19.19       22.72      4.45 o 
   3  -5  12        1.49        0.49      2.96 o 
   4  -5  12       41.09       39.52      5.93 o 
   5  -5  12        0.04        0.00      2.96 o 
   6  -5  12        0.02        0.00      3.46 o 
   9  -5  12        0.72       -0.99      3.46 o 
  -6  -4  12       40.69       43.47      6.92 o 
  -5  -4  12        3.97        5.43      3.95 o 
  -4  -4  12       20.68       32.45      4.19 o 
  -3  -4  12      252.24      248.26      8.03 o 
  -2  -4  12       94.45       95.99      5.06 o 
  -1  -4  12       57.69       75.23      4.85 o 
   0  -4  12      254.60      254.72      7.31 o 
   1  -4  12        0.41        0.46      3.70 o 
   2  -4  12        3.64        2.96      3.46 o 
   3  -4  12       49.79       41.00      5.43 o 
   4  -4  12       31.24       38.53      5.43 o 
   5  -4  12       93.86       89.41      6.92 o 
   6  -4  12       47.19       43.96      5.43 o 
   7  -4  12        4.56        5.93      3.46 o 
   8  -4  12        2.60        0.49      2.96 o 
   9  -4  12        3.46       -0.49      3.46 o 
  -6  -3  12       28.02       21.24      5.43 o 
  -5  -3  12        0.09       -3.46      3.46 o 
  -4  -3  12       32.60       39.72      4.36 o 
  -3  -3  12        0.29        5.59      2.73 o 
  -2  -3  12       56.31       55.08      4.54 o 
  -1  -3  12       10.56       13.39      3.46 o 
   0  -3  12       30.64       33.16      3.49 o 
   1  -3  12      613.34      596.31     10.97 o 
   2  -3  12       55.61       38.53      5.43 o 
   3  -3  12       48.37       38.53      5.43 o 
   4  -3  12      145.15      118.55      7.41 o 
   5  -3  12       75.26       53.35      5.93 o 
   6  -3  12      108.69      113.61      7.41 o 
   7  -3  12       74.11       82.00      7.41 o 
   8  -3  12       73.35       85.46      6.92 o 
   9  -3  12       16.36        6.92      3.95 o 
  10  -3  12       57.34       71.13      7.90 o 
  -6  -2  12       10.72       17.29      4.94 o 
  -5  -2  12        0.66       -2.96      2.96 o 
  -4  -2  12        6.23        0.00      3.46 o 
  -3  -2  12        0.86        3.21      2.45 o 
  -2  -2  12       68.23       66.64      5.43 o 
  -1  -2  12      362.50      332.88     10.87 o 
   0  -2  12       42.69       41.64      3.79 o 
   1  -2  12      148.18      157.42      5.76 o 
   2  -2  12       29.42       25.05      2.95 o 
   3  -2  12        0.67        4.94      2.96 o 
   4  -2  12      104.83      147.20      8.40 o 
   5  -2  12        0.39        1.48      2.96 o 
   6  -2  12       42.03       37.05      5.43 o 
   7  -2  12        0.01        3.04      2.25 o 
   8  -2  12       25.28       26.67      4.94 o 
   9  -2  12       76.25       65.70      7.41 o 
  10  -2  12        0.01       -1.98      3.46 o 
  -6  -1  12        1.12       -1.98      3.95 o 
  -5  -1  12        5.56        4.45      4.45 o 
  -4  -1  12       81.22       89.90      7.90 o 
  -3  -1  12      134.06      122.93      5.76 o 
  -2  -1  12       19.79       23.40      3.30 o 
  -1  -1  12       95.88      105.99      5.06 o 
   0  -1  12        9.61        8.89      2.45 o 
   1  -1  12      218.55      222.02      6.40 o 
   2  -1  12     1568.86     1457.22     26.67 o 
   3  -1  12       65.31       62.24      6.42 o 
   4  -1  12       10.49       15.31      3.95 o 
   5  -1  12        0.03       -1.98      2.47 o 
   6  -1  12       38.23       33.10      4.94 o 
   7  -1  12       87.04      102.90      5.06 o 
   8  -1  12        4.31        6.92      2.45 o 
   9  -1  12       32.00       43.96      5.93 o 
  10  -1  12       32.16       44.95      6.42 o 
  -6   0  12       20.80       15.31      4.94 o 
  -5   0  12       41.67       35.57      5.93 o 
  -4   0  12        0.40        0.99      3.46 o 
  -3   0  12        0.82        0.49      3.46 o 
  -2   0  12       61.11       46.79      4.19 o 
  -1   0  12        6.30        6.88      2.25 o 
   0   0  12        4.15        9.60      2.37 o 
   1   0  12       27.13       20.87      2.83 o 
   2   0  12        0.05        3.46      3.46 o 
   3   0  12       81.51       74.10      6.42 o 
   4   0  12      239.79      260.32     10.87 o 
   5   0  12       54.30       59.77      6.42 o 
   6   0  12      134.12      138.04      5.56 o 
   7   0  12        0.27        0.42      2.25 o 
   8   0  12       53.67       51.63      7.41 o 
   9   0  12       20.41       30.63      5.43 o 
  10   0  12        1.52       -0.49      3.46 o 
  -5   1  12       34.69       27.66      5.93 o 
  -4   1  12       51.87       72.61      7.41 o 
  -3   1  12        3.10       -0.99      2.96 o 
  -2   1  12       93.22      108.84      9.39 o 
  -1   1  12       26.79       32.85      4.94 o 
   0   1  12       56.81       65.88      4.15 o 
   1   1  12      283.05      300.88      7.24 o 
   2   1  12        4.25        1.98      3.46 o 
   3   1  12       76.07       76.07      6.92 o 
   4   1  12        2.03       -0.49      2.47 o 
   5   1  12       82.15       91.38      6.92 o 
   6   1  12        5.46        7.52      2.25 o 
   7   1  12       48.97       51.32      4.36 o 
   8   1  12        4.36        3.27      2.47 o 
   9   1  12       33.59       40.51      5.93 o 
  10   1  12        1.21        0.49      3.46 o 
  11   1  12        2.11       -2.96      3.46 o 
  -5   2  12       55.05       48.90      6.92 o 
  -4   2  12        0.01        1.48      3.95 o 
  -3   2  12       21.55       22.23      4.94 o 
  -2   2  12       44.97       48.66      4.19 o 
  -1   2  12        3.80        5.66      4.94 o 
   0   2  12      132.91      157.29      5.69 o 
   1   2  12      570.96      603.63     16.30 o 
   2   2  12       40.34       29.14      4.94 o 
   3   2  12       22.04       18.28      4.45 o 
   4   2  12        0.09       -0.99      2.96 o 
   5   2  12       14.71       23.71      4.94 o 
   6   2  12        4.96        6.67      2.10 o 
   7   2  12        0.02       -1.26      1.90 o 
   8   2  12       11.89        7.34      2.60 o 
   9   2  12       11.44       11.62      2.79 o 
  10   2  12       65.51       80.52      7.90 o 
  11   2  12        8.90       10.87      4.45 o 
  -5   3  12       63.87       67.18      7.90 o 
  -4   3  12      122.07      108.67      8.40 o 
  -3   3  12       10.48       16.80      4.45 o 
  -2   3  12       26.31       25.19      4.94 o 
  -1   3  12        0.02        0.40      1.90 o 
   0   3  12        0.01        0.27      2.47 o 
   1   3  12        9.65        9.39      3.95 o 
   2   3  12        4.68        7.41      3.46 o 
   3   3  12       13.60       13.34      3.95 o 
   4   3  12        0.25        6.42      3.46 o 
   5   3  12        6.97        7.94      2.25 o 
   6   3  12      121.49      121.22     10.87 o 
   7   3  12       83.85       89.06      7.41 o 
   8   3  12       20.40       23.29      3.49 o 
   9   3  12       14.81       10.64      3.46 o 
  10   3  12       14.11       10.37      4.45 o 
  11   3  12        5.78        6.92      4.45 o 
  -5   4  12       27.28       31.12      5.93 o 
  -4   4  12       10.63       19.76      4.94 o 
  -3   4  12        0.19        2.96      3.46 o 
  -2   4  12       28.37       31.12      4.94 o 
  -1   4  12        1.79        2.96      2.10 o 
   0   4  12       95.89       89.57      4.50 o 
   1   4  12      104.73      105.22      7.90 o 
   2   4  12       63.88       67.67      6.92 o 
   3   4  12       77.30       76.07      7.41 o 
   4   4  12        4.27       10.87      3.95 o 
   5   4  12      248.95      273.87      7.46 o 
   6   4  12       26.93       44.00      8.64 o 
   7   4  12       17.54       11.90      2.73 o 
   8   4  12        3.26        2.47      2.45 o 
   9   4  12        4.77        4.08      2.60 o 
  10   4  12        1.87        0.42      2.37 o 
  11   4  12        0.03        1.98      3.46 o 
  -4   5  12       52.00       46.43      6.42 o 
  -3   5  12      140.89      140.78      8.89 o 
  -2   5  12       73.12       85.95      6.92 o 
  -1   5  12        4.86        4.45      2.45 o 
   0   5  12       98.30       86.94      7.41 o 
   1   5  12      419.06      410.00     13.83 o 
   2   5  12       60.32       58.78      6.92 o 
   3   5  12       12.44       17.78      4.45 o 
   4   5  12        6.33        4.94      3.46 o 
   5   5  12       33.27       36.53      4.45 o 
   6   5  12       72.13       72.50      5.06 o 
   7   5  12        4.09        1.10      2.25 o 
   8   5  12       11.33       14.73      4.20 o 
   9   5  12        0.33       -0.49      2.60 o 
  10   5  12        0.04       -0.63      2.60 o 
  11   5  12        0.03        0.49      3.95 o 
  -4   6  12       28.83       29.64      5.93 o 
  -3   6  12       17.91       21.24      4.94 o 
  -2   6  12       18.76       26.18      4.94 o 
  -1   6  12        0.55       -2.47      2.96 o 
   0   6  12        9.11        9.88      3.95 o 
   1   6  12       51.43       78.05      7.90 o 
   2   6  12      225.58      247.97     11.36 o 
   3   6  12      144.67      135.84      8.89 o 
   4   6  12        3.64        3.46      3.46 o 
   5   6  12        2.00       -1.98      3.46 o 
   6   6  12       26.80       23.98      3.44 o 
   7   6  12       77.59       83.61      6.42 o 
   8   6  12        0.19        4.38      2.60 o 
   9   6  12       54.08       59.11      5.24 o 
  10   6  12        1.73       -2.45      2.45 o 
  -3   7  12       37.18       39.52      5.93 o 
  -2   7  12        1.34        2.47      3.95 o 
  -1   7  12        9.31        7.41      3.95 o 
   0   7  12       52.98       68.66      7.41 o 
   1   7  12        0.04       -1.48      2.96 o 
   2   7  12       14.43        8.89      3.95 o 
   3   7  12        0.68        0.99      3.46 o 
   4   7  12        1.87        2.47      3.46 o 
   5   7  12        1.05       -0.99      2.96 o 
   6   7  12       21.36       21.73      5.43 o 
   7   7  12        0.31       -0.85      2.37 o 
   8   7  12        2.11       -0.08      2.25 o 
   9   7  12       79.24       93.17      6.64 o 
  10   7  12        0.53        0.68      2.25 o 
  -3   8  12        6.42       12.35      4.45 o 
  -2   8  12        1.33        0.99      3.46 o 
   1   8  12       15.18        3.95      3.95 o 
   2   8  12       23.67       16.80      4.94 o 
   3   8  12       49.97       49.89      6.92 o 
   4   8  12        0.46        1.98      3.46 o 
   5   8  12        1.22        2.96      3.95 o 
   6   8  12        0.01        3.46      3.95 o 
   7   8  12        0.44        0.99      3.95 o 
   8   8  12       14.70       20.75      3.66 o 
   9   8  12       25.23       31.99      3.87 o 
  10   8  12        0.15       -0.33      2.28 o 
  -2   9  12        6.23        6.92      3.95 o 
   1   9  12       10.86       25.69      5.43 o 
   2   9  12        3.07        2.47      3.95 o 
   3   9  12       15.68       18.28      5.43 o 
   4   9  12       37.73       41.99      6.42 o 
   5   9  12       33.05       24.70      5.43 o 
   6   9  12       73.86       68.17      7.90 o 
   7   9  12        0.04        1.48      4.45 o 
   8   9  12        0.16        0.33      2.60 o 
   9   9  12        0.71        0.33      2.41 o 
   2  10  12        1.52        0.00      3.95 o 
   3  10  12       13.13        2.47      4.45 o 
   4  10  12        1.27        5.93      4.45 o 
   6  10  12       16.37        6.17      3.14 o 
   7  10  12        0.62       -0.49      2.96 o 
   8  10  12        7.39        8.15      3.14 o 
   9  10  12       23.29       29.71      4.45 o 
   2  11  12        0.48        0.43      2.72 o 
   3  11  12       42.58       47.63      4.85 o 
   4  11  12        0.36       -1.23      6.67 o 
   5  11  12        6.39        3.46      3.14 o 
   6  11  12        6.15        3.21      3.14 o 
   7  11  12        1.11        2.24      2.95 o 
   8  11  12       60.79       52.33      5.06 o 
   2  12  12       16.64       22.23      5.93 o 
   3  12  12       33.52       30.45      4.15 o 
   4  12  12        5.29        5.05      3.46 o 
   5  12  12        7.15        8.35      3.70 o 
   6  12  12        8.29       14.31      3.66 o 
   7  12  12        1.95        0.99      3.14 o 
   1 -11  13        6.80       11.86      5.43 o 
  -2 -10  13        1.54        2.47      4.45 o 
  -1 -10  13        8.89       16.30      5.43 o 
   0 -10  13       21.90       19.26      5.93 o 
   1 -10  13        0.91       -0.49      3.95 o 
   2 -10  13       40.62       44.95      6.92 o 
   3 -10  13        8.04       16.30      4.94 o 
   4 -10  13        0.87        9.88      4.94 o 
  -3  -9  13        3.95       -0.49      3.95 o 
  -2  -9  13       29.26       29.14      5.93 o 
  -1  -9  13       24.77       38.53      6.92 o 
   0  -9  13       15.47       19.26      5.43 o 
   1  -9  13        0.01       -0.99      4.45 o 
   2  -9  13       40.39       46.93      6.92 o 
   3  -9  13        7.32        4.45      4.45 o 
   4  -9  13        2.23        1.48      4.45 o 
   5  -9  13       35.64       51.37      6.92 o 
  -4  -8  13       12.83       17.94      4.01 o 
  -3  -8  13        3.59        3.95      3.14 o 
  -2  -8  13       57.55       64.22      7.90 o 
  -1  -8  13        1.02        4.94      4.45 o 
   0  -8  13        6.43        3.95      4.45 o 
   1  -8  13       53.72       63.72      7.90 o 
   2  -8  13        3.30       -0.99      3.95 o 
   3  -8  13       22.41       32.11      5.93 o 
   4  -8  13        6.76        9.39      4.45 o 
   5  -8  13       58.37       62.73      7.41 o 
  -4  -7  13        0.72       -2.60      2.60 o 
  -3  -7  13       10.49        9.88      3.49 o 
  -2  -7  13        4.66        5.68      3.21 o 
  -1  -7  13       41.29       36.55      6.42 o 
   0  -7  13        0.33        7.90      3.95 o 
   1  -7  13        5.02        7.41      4.45 o 
   2  -7  13       79.79       93.36      7.90 o 
   3  -7  13        0.11       -2.47      3.46 o 
   4  -7  13       51.89       33.10      5.93 o 
   5  -7  13       21.71       23.22      5.43 o 
  -4  -6  13       17.76       20.81      3.66 o 
  -3  -6  13        6.56        4.83      3.21 o 
  -2  -6  13       95.05       93.90      5.94 o 
  -1  -6  13       11.77        6.57      2.95 o 
   0  -6  13        0.81        0.49      3.46 o 
   1  -6  13       43.87       56.31      6.92 o 
   2  -6  13       73.76       72.61      7.41 o 
   3  -6  13        0.09       -0.99      3.46 o 
   4  -6  13       86.37       91.88      7.90 o 
   5  -6  13      113.91      140.29      8.89 o 
   6  -6  13        4.97       14.82      4.45 o 
  -5  -5  13       19.40       24.20      5.43 o 
  -4  -5  13        4.98        3.21      3.21 o 
  -3  -5  13      200.29      190.83      7.68 o 
  -2  -5  13        0.02       -0.23      3.46 o 
  -1  -5  13       36.94       41.44      4.36 o 
   0  -5  13       74.88       78.47      5.06 o 
   1  -5  13        1.18        1.48      2.96 o 
   2  -5  13        3.98        3.46      3.46 o 
   3  -5  13        0.14        2.47      3.46 o 
   4  -5  13        0.06       -0.49      3.46 o 
   5  -5  13        0.06       -0.49      3.46 o 
   6  -5  13        2.69        1.98      3.95 o 
  -5  -4  13        0.68        3.46      3.95 o 
  -4  -4  13       14.30       16.93      3.66 o 
  -3  -4  13       22.60       27.39      6.67 o 
  -2  -4  13        0.08        3.21      2.79 o 
  -1  -4  13        1.42       -0.49      2.45 o 
   0  -4  13       39.40       34.84      6.92 o 
   1  -4  13        4.19        7.90      3.95 o 
   2  -4  13       90.02       72.61      6.92 o 
   3  -4  13      117.25      116.58      8.40 o 
   4  -4  13       79.24       59.28      6.92 o 
   5  -4  13        2.26       -2.47      2.96 o 
   6  -4  13       88.65       82.49      7.41 o 
   7  -4  13       75.57       88.42      7.90 o 
  -5  -3  13       20.78       12.35      4.94 o 
  -4  -3  13        8.13       11.36      4.94 o 
  -3  -3  13        8.82        7.64      2.95 o 
  -2  -3  13       33.24       41.43      4.36 o 
  -1  -3  13       21.18       13.62      2.95 o 
   0  -3  13       13.31       16.42      4.45 o 
   1  -3  13        5.58        9.25      5.19 o 
   2  -3  13       36.43       42.98      5.93 o 
   3  -3  13      393.26      395.67     13.83 o 
   4  -3  13        0.73        1.98      2.96 o 
   5  -3  13        0.36        3.95      3.46 o 
   6  -3  13        9.68        9.88      3.95 o 
   7  -3  13        4.56        0.49      3.46 o 
  -5  -2  13        1.01        3.46      3.95 o 
  -4  -2  13       75.78       89.41      7.90 o 
  -3  -2  13       98.65      101.24      5.76 o 
  -2  -2  13        0.80        7.90      2.79 o 
  -1  -2  13       65.66       58.82      4.71 o 
   0  -2  13        4.40        2.55      2.25 o 
   1  -2  13      119.84      122.41      5.68 o 
   2  -2  13        4.18        6.42      3.46 o 
   3  -2  13       19.96       24.70      4.94 o 
   4  -2  13        4.06        4.45      3.46 o 
   5  -2  13        0.03        2.96      3.46 o 
   6  -2  13        0.07        3.95      3.46 o 
   7  -2  13        0.04        4.94      3.46 o 
  10  -2  13       28.62       35.07      5.93 o 
  -5  -1  13        0.04        1.98      3.46 o 
  -4  -1  13       17.70       12.35      4.94 o 
  -3  -1  13      122.15      143.01      6.64 o 
  -2  -1  13      107.32      124.71      6.11 o 
  -1  -1  13       43.27       45.14      4.45 o 
   0  -1  13       35.20       35.99      3.66 o 
   1  -1  13       67.70       77.10      4.36 o 
   2  -1  13       39.29       42.48      5.93 o 
   3  -1  13      114.94      110.16      7.90 o 
   4  -1  13       22.36       29.64      5.43 o 
   5  -1  13       34.58       40.51      5.93 o 
   6  -1  13       63.91       86.45      7.41 o 
   7  -1  13        4.62       14.82      4.45 o 
   8  -1  13       22.96       28.65      5.43 o 
   9  -1  13       70.70       71.63      7.41 o 
  10  -1  13        4.76        8.40      4.45 o 
  -5   0  13        6.10        7.90      4.94 o 
  -4   0  13       20.25       17.78      4.94 o 
  -3   0  13        3.88        1.98      3.95 o 
  -2   0  13       12.22       12.34      2.95 o 
  -1   0  13       22.56       15.24      2.95 o 
   0   0  13        0.79        1.23      2.01 o 
   1   0  13       15.66       18.28      4.45 o 
   2   0  13       18.58       19.76      4.45 o 
   3   0  13        1.85       -1.48      2.96 o 
   4   0  13       99.53       98.79      7.41 o 
   5   0  13       12.72       14.33      4.45 o 
   6   0  13       37.32       41.99      5.93 o 
   7   0  13       56.41       69.16      7.41 o 
   8   0  13       21.08       16.15      3.14 o 
   9   0  13       37.06       39.52      5.93 o 
  10   0  13        4.95        7.90      3.95 o 
  -5   1  13       76.24       71.63      8.40 o 
  -4   1  13       25.00       30.63      5.93 o 
  -3   1  13        1.83        0.49      3.46 o 
  -2   1  13       44.46       40.87      4.01 o 
  -1   1  13        1.42       -0.99      2.10 o 
   0   1  13       11.70        8.15      2.45 o 
   1   1  13       63.97       50.39      5.93 o 
   2   1  13       12.34        6.92      3.46 o 
   3   1  13       19.33       18.28      4.45 o 
   4   1  13        1.61        1.48      3.46 o 
   5   1  13       32.57       40.01      5.93 o 
   6   1  13       40.10       52.36      6.42 o 
   7   1  13        9.15       12.35      4.45 o 
   8   1  13        0.43        1.98      2.60 o 
   9   1  13       17.53       22.99      3.84 o 
  10   1  13        0.24       -2.96      2.96 o 
  -4   2  13       51.81       68.66      7.90 o 
  -3   2  13        2.78       10.87      4.45 o 
  -2   2  13      128.76      123.99      8.40 o 
  -1   2  13      153.10      147.68      6.05 o 
   0   2  13       26.88       30.07      3.30 o 
   1   2  13       14.18       18.77      4.45 o 
   2   2  13       12.65        9.39      3.95 o 
   3   2  13      116.30      125.96      8.40 o 
   4   2  13      197.82      189.69      9.88 o 
   5   2  13        9.38        7.90      3.46 o 
   6   2  13       14.49       14.82      4.45 o 
   7   2  13       75.15       81.51      7.41 o 
   8   2  13       48.36       46.95      5.19 o 
   9   2  13       44.86       53.20      8.15 o 
  10   2  13       19.89       16.80      4.94 o 
  -4   3  13        0.05        3.46      3.95 o 
  -3   3  13       16.38        8.40      4.45 o 
  -2   3  13       16.24       19.76      4.45 o 
  -1   3  13        0.01        3.66      2.60 o 
   0   3  13       40.29       44.95      6.42 o 
   1   3  13       34.24       38.53      5.93 o 
   2   3  13      109.05      107.19      7.90 o 
   3   3  13       32.92       41.49      5.93 o 
   4   3  13       19.15       26.67      4.94 o 
   5   3  13       22.72       23.22      4.94 o 
   6   3  13       16.13        8.89      3.95 o 
   7   3  13        0.95       -1.06      2.25 o 
   8   3  13        2.28        4.22      2.60 o 
   9   3  13        9.64       10.32      2.95 o 
  10   3  13        1.28        0.00      3.46 o 
  -4   4  13       76.81       86.45      8.40 o 
  -3   4  13       17.42       14.82      4.94 o 
  -2   4  13       21.90       23.22      4.94 o 
  -1   4  13       34.64       29.36      3.66 o 
   0   4  13        0.48        7.41      3.95 o 
   1   4  13        7.99        2.47      3.46 o 
   2   4  13       92.43       91.38      7.90 o 
   3   4  13       13.97       22.23      4.94 o 
   4   4  13       87.91       97.31      7.90 o 
   5   4  13      119.59      109.66      8.40 o 
   6   4  13        7.40        6.92      3.46 o 
   7   4  13        0.50       -0.46      2.25 o 
   8   4  13       63.06       62.32      5.06 o 
   9   4  13        3.45        2.50      2.95 o 
  10   4  13        8.35       15.25      3.95 o 
  -3   5  13        1.70        3.46      3.95 o 
  -2   5  13       36.86       40.01      5.93 o 
  -1   5  13       11.28       19.26      4.45 o 
   0   5  13        2.73        1.48      3.46 o 
   1   5  13       41.34       35.07      5.93 o 
   2   5  13        3.33        6.92      3.95 o 
   3   5  13      180.27      195.61     10.37 o 
   4   5  13        8.23       10.87      4.45 o 
   5   5  13       70.93       77.06      7.90 o 
   6   5  13       15.32       19.67      3.44 o 
   7   5  13        1.63        1.56      4.20 o 
   8   5  13        3.06        1.06      2.37 o 
   9   5  13       21.62       24.69      4.01 o 
  10   5  13        0.84        1.94      2.60 o 
  -3   6  13       16.37       20.75      4.94 o 
  -2   6  13        9.47        9.39      4.45 o 
   0   6  13        0.04       -0.49      3.46 o 
   1   6  13       14.45       22.23      5.43 o 
   2   6  13        6.45       10.87      4.45 o 
   3   6  13        7.27       14.82      4.94 o 
   4   6  13       11.87        9.39      4.45 o 
   5   6  13        3.70        1.48      3.95 o 
   6   6  13        0.00        2.96      3.46 o 
   7   6  13        5.37        4.25      2.60 o 
   8   6  13       68.82       71.51      5.76 o 
   9   6  13       55.78       69.11      5.76 o 
  10   6  13        0.00       -0.03      2.60 o 
  -2   7  13        9.19        9.39      3.95 o 
   1   7  13      135.78      150.17      9.88 o 
   2   7  13       54.27       55.32      6.92 o 
   3   7  13        2.25        7.41      4.45 o 
   4   7  13        1.41        3.46      3.46 o 
   5   7  13        6.16        3.95      3.95 o 
   6   7  13        2.21       -2.96      3.46 o 
   7   7  13        7.07        2.19      2.37 o 
   8   7  13       71.62       79.74      6.11 o 
   9   7  13       50.95       60.82      5.59 o 
  10   7  13        0.08        1.48      3.95 o 
   1   8  13       62.00       69.16      8.40 o 
   2   8  13       23.85       31.12      5.93 o 
   3   8  13        9.62        6.92      4.45 o 
   4   8  13        5.72        7.41      4.45 o 
   5   8  13       27.26       21.24      5.43 o 
   6   8  13       46.81       40.51      6.92 o 
   7   8  13        0.05        0.00      3.95 o 
   8   8  13        4.09        3.34      2.95 o 
   9   8  13        2.86        3.40      3.09 o 
   1   9  13        0.24       -0.49      3.95 o 
   2   9  13       38.82       44.46      7.41 o 
   3   9  13        0.05        2.47      3.95 o 
   4   9  13       38.54       50.39      7.90 o 
   5   9  13        1.57       -0.99      3.95 o 
   6   9  13       15.78       18.77      5.93 o 
   7   9  13        0.75       -3.46      3.46 o 
   9   9  13       10.21       10.06      2.94 o 
   2  10  13        0.45       -1.48      3.95 o 
   3  10  13       21.95       21.24      5.93 o 
   4  10  13       17.25       18.28      5.43 o 
   5  10  13       38.89       38.04      6.92 o 
   7  10  13        7.29        5.76      3.70 o 
   8  10  13       14.47       12.61      3.66 o 
   2  11  13        4.11        6.83      2.95 o 
   3  11  13       16.87       19.26      3.79 o 
   4  11  13        0.09        4.27      2.95 o 
   5  11  13        0.37        2.70      2.95 o 
   6  11  13        6.19        7.16      3.14 o 
   7  11  13        2.19        1.02      3.70 o 
  -1  -9  14        1.37        3.95      4.45 o 
   0  -9  14        0.03        0.49      4.45 o 
   1  -9  14       87.32       83.48      8.89 o 
   2  -9  14       10.25       16.80      5.43 o 
   3  -9  14        0.36        0.00      4.45 o 
   4  -9  14       11.58       11.36      4.94 o 
  -2  -8  14        0.92       -1.48      3.95 o 
  -1  -8  14       47.35       53.35      7.41 o 
   0  -8  14       19.37       17.78      5.43 o 
   1  -8  14       21.39       30.63      6.42 o 
   2  -8  14       46.57       48.41      6.92 o 
   3  -8  14       11.72       16.80      5.43 o 
   4  -8  14       11.06        3.46      3.95 o 
   5  -8  14        6.28       10.87      4.94 o 
  -3  -7  14       12.22       10.37      3.49 o 
  -2  -7  14        7.26        4.69      3.14 o 
  -1  -7  14        2.27        2.96      4.45 o 
   0  -7  14        0.04        3.46      4.45 o 
   1  -7  14      121.15      115.10      9.39 o 
   2  -7  14       61.49       66.69      7.90 o 
   3  -7  14       24.67       21.73      5.43 o 
   4  -7  14       34.34       40.01      6.42 o 
   5  -7  14       12.53       23.22      5.43 o 
   6  -7  14        5.23       10.37      4.45 o 
  -3  -6  14       23.84       19.17      4.01 o 
  -2  -6  14        5.08        1.45      2.95 o 
  -1  -6  14        4.29        1.48      3.14 o 
   0  -6  14      119.06      146.71      9.88 o 
   1  -6  14       25.41       30.63      5.93 o 
   2  -6  14       61.87       54.83      6.92 o 
   3  -6  14       95.62       87.93      7.90 o 
   4  -6  14        2.03        0.00      3.95 o 
   5  -6  14        4.62       13.34      4.45 o 
   6  -6  14        0.68        0.00      3.46 o 
  -4  -5  14        1.88        5.43      2.79 o 
  -3  -5  14       64.82       69.33      5.59 o 
  -2  -5  14       16.05       17.84      3.84 o 
  -1  -5  14       31.89       33.35      4.36 o 
   0  -5  14        3.19       10.13      3.14 o 
   1  -5  14       12.72        7.41      4.45 o 
   2  -5  14        0.11       -0.99      3.46 o 
   3  -5  14       11.59        5.43      3.95 o 
   4  -5  14       14.08       12.35      4.45 o 
   5  -5  14       27.95       22.23      5.43 o 
   6  -5  14        0.82       -0.99      3.46 o 
  -4  -4  14       24.36       38.04      6.42 o 
  -3  -4  14        6.61        5.93      3.14 o 
  -2  -4  14       13.29       17.54      3.66 o 
  -1  -4  14        1.61        2.72      2.79 o 
   0  -4  14        0.07       -0.74      2.45 o 
   1  -4  14      165.79      185.73     10.37 o 
   2  -4  14       47.42       49.40      6.42 o 
   3  -4  14       32.66       34.08      5.93 o 
   4  -4  14      133.73      129.42      8.89 o 
   5  -4  14        9.63        8.89      4.45 o 
   6  -4  14       10.51       12.35      4.45 o 
   7  -4  14       16.27       18.28      4.94 o 
  -4  -3  14        9.62        8.89      4.94 o 
  -3  -3  14        7.36        7.62      3.30 o 
  -2  -3  14        2.70        0.74      2.79 o 
  -1  -3  14       15.18       11.40      4.20 o 
   0  -3  14        0.77        2.04      2.60 o 
   1  -3  14        2.22        0.25      2.45 o 
   2  -3  14        0.09       -1.48      2.96 o 
   3  -3  14       57.13       68.17      7.41 o 
   4  -3  14       53.41       41.99      5.93 o 
   5  -3  14       58.42       53.35      6.42 o 
   6  -3  14        4.80        7.41      3.95 o 
   7  -3  14       14.77       19.26      4.94 o 
  -4  -2  14       69.71       74.10      8.40 o 
  -3  -2  14        2.55        2.27      3.46 o 
  -2  -2  14       33.02       27.93      4.01 o 
  -1  -2  14       46.87       40.27      4.50 o 
   0  -2  14        4.97       -1.75      3.46 o 
   1  -2  14        1.49       -0.99      2.96 o 
   2  -2  14        3.20       -2.96      2.96 o 
   3  -2  14        6.47        6.42      3.95 o 
   4  -2  14       83.65       82.49      7.41 o 
   5  -2  14        8.63        6.42      3.95 o 
   6  -2  14        6.97        7.41      3.95 o 
   7  -2  14       35.61       45.45      6.42 o 
   8  -2  14        5.06        4.94      3.95 o 
  -4  -1  14        1.67       -0.49      3.46 o 
  -3  -1  14       31.41       27.66      5.93 o 
  -2  -1  14        6.71        4.69      2.79 o 
  -1  -1  14        9.02        5.90      2.95 o 
   0  -1  14       12.29       14.03      2.95 o 
   1  -1  14        3.30       -0.49      3.46 o 
   2  -1  14      110.84      110.65      8.40 o 
   3  -1  14        9.68       17.78      4.45 o 
   4  -1  14        3.74        7.90      3.95 o 
   5  -1  14       74.24       74.10      7.90 o 
   6  -1  14       44.96       51.37      6.92 o 
   7  -1  14       22.72       28.16      5.43 o 
   8  -1  14       18.68       28.16      5.43 o 
  -4   0  14        2.11       -1.48      3.95 o 
  -3   0  14        3.10        0.00      3.95 o 
  -2   0  14        4.24        3.95      2.79 o 
  -1   0  14        2.23        4.12      2.60 o 
   0   0  14       42.91       43.20      4.15 o 
   1   0  14       11.58       14.33      4.45 o 
   2   0  14        3.46        7.90      3.95 o 
   3   0  14        7.71        8.89      3.95 o 
   4   0  14       65.69       72.12      7.41 o 
   5   0  14        5.90        0.49      3.46 o 
   6   0  14       19.77       28.65      5.43 o 
   7   0  14       16.28       18.77      4.94 o 
   8   0  14       47.24       54.34      6.92 o 
  -4   1  14        0.61        0.49      3.95 o 
  -2   1  14       20.64       21.73      4.94 o 
  -1   1  14       16.30       15.35      7.41 o 
   0   1  14       95.94      108.18      8.40 o 
   1   1  14       24.66       25.19      5.43 o 
   2   1  14        0.52       -1.48      2.96 o 
   3   1  14        0.06        1.48      3.46 o 
   4   1  14       43.05       51.87      6.92 o 
   5   1  14        7.73       10.37      3.95 o 
   6   1  14        0.17        0.49      3.46 o 
   7   1  14        2.28        7.41      4.45 o 
   8   1  14       37.39       37.54      6.42 o 
   9   1  14        3.23       11.86      4.45 o 
  10   1  14        9.66       10.87      4.45 o 
  -3   2  14       36.13       42.48      6.42 o 
  -2   2  14      113.11      126.46      8.40 o 
  -1   2  14        0.55        3.66      2.60 o 
   0   2  14        6.61       -0.49      3.46 o 
   1   2  14       51.95       59.28      7.41 o 
   2   2  14       59.37       52.36      6.92 o 
   3   2  14      403.37      421.85     15.31 o 
   4   2  14      365.40      346.27     13.83 o 
   5   2  14       40.18       32.60      5.93 o 
   6   2  14        0.95        7.41      4.45 o 
   7   2  14      126.10      135.84      9.39 o 
   8   2  14       22.69       37.05      6.42 o 
   9   2  14        5.77        7.41      4.45 o 
  10   2  14        1.84        2.47      3.46 o 
  -3   3  14       46.65       44.46      6.42 o 
  -2   3  14        5.91        7.90      4.45 o 
  -1   3  14        0.90       -0.74      2.45 o 
   0   3  14       13.71       18.28      4.94 o 
   1   3  14       13.85       14.82      4.94 o 
   2   3  14      111.44      106.20      8.40 o 
   3   3  14       38.25       55.82      6.92 o 
   4   3  14       26.69       25.19      5.43 o 
   5   3  14       57.84       48.90      6.92 o 
   6   3  14        7.13        4.94      3.95 o 
   7   3  14        4.97        3.95      3.95 o 
   8   3  14       97.47      100.77      8.89 o 
   9   3  14        0.17       -0.99      2.45 o 
  10   3  14        0.00        2.47      3.95 o 
  -3   4  14       16.73       22.23      5.43 o 
  -2   4  14        0.54        0.49      3.46 o 
   0   4  14        6.06        9.39      4.45 o 
   1   4  14       32.95       28.16      5.43 o 
   2   4  14        5.78        5.93      3.95 o 
   3   4  14       24.09       16.30      4.94 o 
   4   4  14       43.82       34.58      6.42 o 
   5   4  14       56.01       60.76      7.41 o 
   6   4  14       36.95       27.17      5.43 o 
   7   4  14        0.48       -1.98      3.95 o 
   8   4  14       10.84        5.93      4.45 o 
   9   4  14        0.08       -1.13      2.72 o 
  10   4  14        0.25        2.15      2.95 o 
  -2   5  14        0.01       -1.48      3.46 o 
   0   5  14       16.84       17.78      5.43 o 
   1   5  14       85.94      100.28      8.40 o 
   2   5  14        8.34        4.45      3.95 o 
   3   5  14       18.73       20.25      4.94 o 
   4   5  14        7.01        5.43      4.45 o 
   5   5  14        5.08        2.96      3.95 o 
   6   5  14       12.99        6.42      4.45 o 
   7   5  14        5.37        0.00      3.95 o 
   8   5  14       13.15       15.54      3.66 o 
   9   5  14        0.43       -1.22      2.60 o 
   1   6  14        4.02        0.00      3.95 o 
   2   6  14       58.68       55.32      7.41 o 
   3   6  14       14.42       14.82      4.94 o 
   4   6  14        9.24        5.93      4.45 o 
   5   6  14        2.49        6.92      4.45 o 
   6   6  14       10.69       10.87      4.94 o 
   7   6  14        2.43        2.47      3.95 o 
   8   6  14       20.32       31.02      4.19 o 
   9   6  14        0.41       -2.47      2.79 o 
   1   7  14       18.84       16.80      4.94 o 
   2   7  14       10.67        3.46      3.95 o 
   3   7  14        2.86        4.94      3.95 o 
   4   7  14       10.67        6.42      4.45 o 
   5   7  14       39.19       38.53      6.92 o 
   6   7  14        2.59       -0.49      3.95 o 
   7   7  14        5.66       -1.98      3.95 o 
   8   7  14        2.37        1.37      3.46 o 
   9   7  14        0.88        2.27      2.95 o 
   1   8  14        0.98        0.00      3.95 o 
   2   8  14       43.06       39.52      6.92 o 
   3   8  14        1.45        0.99      4.45 o 
   4   8  14        0.13       -0.49      3.95 o 
   5   8  14        3.88        0.99      3.46 o 
   6   8  14        2.34        0.00      3.95 o 
   7   8  14        4.61       -0.49      3.95 o 
   8   8  14        0.00       -3.95      3.95 o 
   2   9  14        0.00       -0.99      3.95 o 
   3   9  14        0.00        2.47      4.45 o 
   4   9  14        1.00       -0.99      3.95 o 
   5   9  14       30.38       29.14      6.42 o 
   6   9  14        0.12        0.49      3.95 o 
   7   9  14        0.28        3.46      4.94 o 
   8   9  14        1.29       -3.46      3.46 o 
   2  10  14        4.69        2.47      4.45 o 
   3  10  14        0.50        0.99      3.95 o 
   4  10  14        0.10        0.00      3.95 o 
   5  10  14        6.01       -1.98      3.95 o 
   6  10  14        2.74        5.43      4.94 o 
   0  -8  15        0.04       -0.49      4.94 o 
   1  -8  15        5.98       12.35      5.43 o 
   2  -8  15        1.54        0.00      4.45 o 
   3  -8  15       13.76       14.82      5.43 o 
  -1  -7  15        4.47       -0.99      3.95 o 
   0  -7  15       31.43       37.54      6.42 o 
   1  -7  15        3.53        2.96      4.45 o 
   2  -7  15        2.04        3.46      4.94 o 
   3  -7  15       11.20       15.81      5.43 o 
   4  -7  15       11.29       13.34      4.94 o 
   5  -7  15        3.35        0.99      3.95 o 
  -2  -6  15        0.23        3.14      2.95 o 
  -1  -6  15        9.73        8.40      3.49 o 
   0  -6  15      125.65      128.43      9.88 o 
   1  -6  15        3.40        0.99      4.45 o 
   2  -6  15        8.16       13.34      5.43 o 
   3  -6  15        2.52        0.00      3.95 o 
   4  -6  15       19.04       17.29      4.94 o 
   5  -6  15       25.13       25.19      5.43 o 
   6  -6  15        0.08       -3.46      3.46 o 
  -2  -5  15        0.10        0.74      3.21 o 
  -1  -5  15       74.07       74.86     11.36 o 
   0  -5  15      113.77      110.59      6.26 o 
   1  -5  15       39.75       42.98      6.92 o 
   2  -5  15       16.93       21.24      5.43 o 
   3  -5  15        6.04        7.90      4.94 o 
   4  -5  15        2.42        3.95      3.95 o 
   5  -5  15       25.12       25.19      5.43 o 
   6  -5  15        2.11        4.94      3.95 o 
   7  -5  15        1.80       10.37      4.45 o 
  -2  -4  15       32.27       32.67      4.54 o 
  -1  -4  15      131.97      152.30      7.15 o 
   0  -4  15       70.13       66.52      5.41 o 
   1  -4  15       16.84       11.86      4.94 o 
   2  -4  15       24.24       27.66      5.93 o 
   3  -4  15      288.74      323.55     13.83 o 
   4  -4  15       43.74       49.89      6.92 o 
   5  -4  15        0.48        0.99      3.46 o 
   6  -4  15       24.97       25.69      5.43 o 
   7  -4  15       27.55       19.76      5.43 o 
  -3  -3  15        0.25       -0.29      2.95 o 
  -2  -3  15        2.82        4.50      6.17 o 
  -1  -3  15       25.33       33.42      4.36 o 
   0  -3  15        1.11        0.74      2.79 o 
   1  -3  15       27.02       30.13      5.93 o 
   2  -3  15       20.09       18.28      4.94 o 
   3  -3  15       12.93        9.39      4.45 o 
   4  -3  15      101.96       84.96      8.40 o 
   5  -3  15       46.30       52.86      6.92 o 
   6  -3  15       29.84       40.01      6.42 o 
   7  -3  15        2.63        3.46      3.95 o 
  -3  -2  15        5.12        9.39      4.94 o 
  -2  -2  15       76.05       85.50      8.15 o 
  -1  -2  15        1.01        0.38      2.95 o 
   0  -2  15       25.76       31.12      5.93 o 
   1  -2  15        4.59        0.00      3.46 o 
   2  -2  15        7.54        2.96      3.95 o 
   3  -2  15       30.06       23.22      5.43 o 
   4  -2  15       34.35       29.64      5.43 o 
   5  -2  15        8.69       12.84      4.94 o 
   6  -2  15        5.54        6.42      3.95 o 
   7  -2  15        3.38        8.40      4.45 o 
   8  -2  15        6.95       10.37      4.45 o 
  -3  -1  15       25.49       20.25      5.43 o 
  -2  -1  15        8.73        5.93      3.14 o 
  -1  -1  15       15.14       27.52      4.45 o 
   0  -1  15       21.57       16.30      4.94 o 
   1  -1  15        9.25       14.33      4.45 o 
   2  -1  15       81.47       83.98      8.40 o 
   3  -1  15       83.81       75.58      7.90 o 
   4  -1  15      179.05      175.85     10.37 o 
   5  -1  15       22.64       26.67      5.43 o 
   6  -1  15       23.69       23.71      5.43 o 
   7  -1  15        1.16       -0.99      3.46 o 
   8  -1  15        1.32        0.99      3.95 o 
  -3   0  15        3.60       10.87      4.94 o 
  -2   0  15       17.33        9.39      3.14 o 
  -1   0  15        2.15       -0.26      2.60 o 
   0   0  15        3.08        8.40      4.45 o 
   1   0  15        2.44        7.90      4.45 o 
   2   0  15        7.55       10.37      4.45 o 
   3   0  15       11.84        7.41      4.45 o 
   4   0  15       99.62       91.88      8.89 o 
   5   0  15        1.97        0.00      3.95 o 
   6   0  15        2.69       -0.99      3.46 o 
   7   0  15       19.64       29.14      5.93 o 
   8   0  15        5.27        8.40      4.45 o 
   9   0  15       13.62       24.20      5.93 o 
  -2   1  15        0.03        0.49      3.95 o 
  -1   1  15       80.05       91.38      8.89 o 
   0   1  15        5.12        3.46      3.95 o 
   1   1  15       13.40       12.84      4.94 o 
   2   1  15        7.16        3.95      3.95 o 
   3   1  15       16.54       16.80      4.94 o 
   4   1  15       25.53       22.23      5.43 o 
   5   1  15        3.12        4.45      3.95 o 
   6   1  15        8.64        9.88      4.45 o 
   7   1  15       75.27       97.31      8.40 o 
   8   1  15       29.35       27.66      5.93 o 
   9   1  15        0.09       -0.99      3.95 o 
  -2   2  15       31.38       25.19      5.43 o 
  -1   2  15        1.27       -2.47      3.46 o 
   0   2  15        0.18       -3.46      3.46 o 
   1   2  15        8.41       17.78      5.43 o 
   2   2  15        9.45       12.84      4.94 o 
   3   2  15       87.25       94.84      8.40 o 
   4   2  15        0.38       -0.99      3.46 o 
   5   2  15       81.78       90.40      8.40 o 
   6   2  15       45.32       41.00      6.92 o 
   7   2  15        0.00        4.45      4.45 o 
   8   2  15        0.71        0.00      3.95 o 
   9   2  15        6.91        8.89      4.45 o 
  -2   3  15        0.57        1.98      3.95 o 
   0   3  15       11.47        7.41      4.45 o 
   1   3  15       16.54        5.43      4.45 o 
   2   3  15        3.70        8.89      4.45 o 
   3   3  15       10.80       10.87      4.45 o 
   4   3  15       32.15       30.13      5.93 o 
   5   3  15       43.49       43.47      6.42 o 
   6   3  15       18.50       14.33      5.43 o 
   7   3  15       77.18       72.12      8.40 o 
   8   3  15        4.49        0.49      3.95 o 
   9   3  15        3.87        7.41      4.45 o 
   0   4  15        2.85        9.39      4.45 o 
   1   4  15       10.74       17.29      5.43 o 
   2   4  15       28.65       34.58      5.93 o 
   3   4  15        0.16       11.36      4.45 o 
   4   4  15        0.11       -0.99      3.95 o 
   5   4  15       25.49       25.69      5.93 o 
   6   4  15       20.43       17.78      5.43 o 
   7   4  15        0.03        2.96      4.45 o 
   8   4  15        7.17        5.43      4.45 o 
   9   4  15       23.19       30.13      6.42 o 
   0   5  15       12.07       16.30      4.94 o 
   1   5  15        3.16        2.96      3.95 o 
   2   5  15       34.05       37.05      6.42 o 
   3   5  15        0.00       -2.96      3.95 o 
   4   5  15       84.89       82.99      8.89 o 
   5   5  15       36.71       36.55      6.92 o 
   6   5  15       26.16       21.24      5.93 o 
   7   5  15        6.15        3.95      4.45 o 
   8   5  15       19.14       30.63      6.42 o 
   9   5  15       15.78       20.25      5.93 o 
   1   6  15       11.17        5.43      4.45 o 
   2   6  15       42.86       43.47      7.41 o 
   3   6  15        1.92        1.98      3.95 o 
   4   6  15        7.81        5.43      4.45 o 
   5   6  15        0.99        3.95      3.95 o 
   6   6  15        5.28        4.45      4.45 o 
   7   6  15        3.23        6.92      4.94 o 
   8   6  15       12.66       10.87      5.43 o 
   1   7  15        0.41       -2.47      3.95 o 
   2   7  15       32.66       23.71      5.93 o 
   3   7  15       11.47       13.34      5.43 o 
   4   7  15        8.01        7.90      4.45 o 
   5   7  15        5.83       -2.96      3.95 o 
   6   7  15        3.16        7.90      4.94 o 
   7   7  15        2.17        4.94      4.45 o 
   8   7  15        7.45       12.84      5.43 o 
   2   8  15       13.91       18.77      5.43 o 
   3   8  15        0.12       -3.46      3.46 o 
   4   8  15       14.13       19.26      5.93 o 
   5   8  15        2.46        1.98      4.45 o 
   6   8  15        3.16        4.94      4.94 o 
   7   8  15        1.95        9.39      4.94 o 
   3   9  15        9.93       12.35      5.43 o 
   4   9  15        4.23       -3.95      3.95 o 
   5   9  15        1.18       -0.99      3.95 o 
   6   9  15        0.01       -1.98      3.95 o 
   1  -6  16        0.02        0.00      4.45 o 
   2  -6  16      122.72      139.79     10.37 o 
   3  -6  16        0.45       -2.96      4.45 o 
   4  -6  16       12.52        9.88      4.94 o 
   0  -5  16        4.28        4.94      4.45 o 
   1  -5  16       45.73       42.98      7.41 o 
   2  -5  16        3.04       -0.49      4.45 o 
   3  -5  16        0.08       -1.48      3.95 o 
   4  -5  16        1.05       -0.49      3.46 o 
   5  -5  16       14.16       10.87      4.94 o 
  -1  -4  16       98.65       92.63      6.26 o 
   0  -4  16        4.11        5.93      4.94 o 
   1  -4  16       45.96       53.35      7.90 o 
   2  -4  16       21.39       24.70      5.93 o 
   3  -4  16        0.91        0.49      3.95 o 
   4  -4  16        5.56        4.45      4.45 o 
   5  -4  16       16.56       15.31      4.94 o 
   6  -4  16        1.41        5.43      4.45 o 
  -1  -3  16        4.81        2.47      3.14 o 
   0  -3  16        0.00       -0.49      3.95 o 
   1  -3  16       63.35       65.20      8.40 o 
   2  -3  16      102.87       96.82      8.89 o 
   3  -3  16       22.12       29.14      6.42 o 
   4  -3  16        1.59        4.94      4.45 o 
   5  -3  16        2.62        2.96      3.95 o 
   6  -3  16       19.02       24.20      5.93 o 
   7  -3  16        2.01        6.42      4.45 o 
  -1  -2  16        2.04        0.00      4.45 o 
   0  -2  16       10.04       17.78      5.43 o 
   1  -2  16        0.37       -3.46      3.95 o 
   2  -2  16       16.42       21.73      5.43 o 
   3  -2  16       32.98       17.29      4.94 o 
   4  -2  16        7.34        7.41      4.45 o 
   5  -2  16        6.18       13.83      4.94 o 
   6  -2  16       17.83       13.34      4.94 o 
   7  -2  16        1.78        1.48      4.45 o 
  -1  -1  16        2.06       11.86      4.94 o 
   0  -1  16       76.97       96.82      8.89 o 
   1  -1  16       54.66       48.90      7.41 o 
   2  -1  16        1.25        8.89      4.45 o 
   3  -1  16        0.12       -1.48      3.46 o 
   4  -1  16       50.76       51.87      7.41 o 
   5  -1  16       93.44      103.24      8.89 o 
   6  -1  16        0.51        5.93      4.45 o 
   7  -1  16        0.12       -3.46      3.46 o 
  -1   0  16        9.89       17.29      4.94 o 
   0   0  16       53.42       61.75      7.90 o 
   1   0  16       64.61       79.04      8.89 o 
   2   0  16        2.03        1.48      3.95 o 
   3   0  16       23.82       31.12      6.42 o 
   4   0  16        5.90        6.42      4.45 o 
   5   0  16       29.82       29.64      6.42 o 
   6   0  16       11.10        8.89      4.45 o 
   7   0  16        0.44       -1.48      3.95 o 
   8   0  16       10.28        9.39      4.94 o 
  -1   1  16       17.41       13.34      4.94 o 
   0   1  16        3.79        3.95      4.45 o 
   1   1  16        0.10       -3.46      3.95 o 
   2   1  16       11.19        9.88      4.94 o 
   3   1  16        9.29        8.40      4.45 o 
   4   1  16       17.51        9.88      4.94 o 
   5   1  16       16.76       15.81      5.43 o 
   6   1  16       60.33       51.37      7.41 o 
   7   1  16        4.27        0.49      4.45 o 
   8   1  16        1.71       -0.49      3.95 o 
   0   2  16       10.14       16.80      5.43 o 
   1   2  16       10.58       15.81      5.43 o 
   2   2  16        1.19        1.98      4.45 o 
   3   2  16       13.05        9.39      4.94 o 
   4   2  16        8.14        9.88      4.94 o 
   5   2  16       18.19       22.72      5.93 o 
   6   2  16        0.68        0.99      4.45 o 
   7   2  16      106.95      128.43      9.88 o 
   8   2  16        1.51        0.99      4.45 o 
   0   3  16       11.58       14.82      5.43 o 
   1   3  16        0.66        4.94      4.94 o 
   2   3  16        0.62       -0.99      3.46 o 
   3   3  16        0.58       -3.46      3.46 o 
   4   3  16        4.07        6.42      3.95 o 
   5   3  16       58.89       51.37      7.41 o 
   6   3  16       13.68        6.42      4.94 o 
   7   3  16       16.34       19.26      5.93 o 
   8   3  16       37.03       44.95      7.41 o 
   0   4  16        4.33        6.42      4.45 o 
   1   4  16        0.00        0.00      3.95 o 
   2   4  16        0.60       -2.47      3.95 o 
   3   4  16        2.88        6.42      4.45 o 
   4   4  16        0.00       -3.46      3.46 o 
   5   4  16       17.51       15.81      5.43 o 
   6   4  16        5.55       13.83      5.43 o 
   7   4  16       12.40       11.36      4.94 o 
   8   4  16       42.56       54.83      7.90 o 
   1   5  16        0.24        6.42      4.45 o 
   2   5  16       25.02       28.16      6.42 o 
   3   5  16       40.65       32.60      6.42 o 
   4   5  16       12.41       11.36      4.94 o 
   5   5  16        0.46       -0.49      3.95 o 
   6   5  16        4.82       -1.98      3.95 o 
   7   5  16        1.51        0.49      4.45 o 
   2   6  16        1.57       -0.99      3.95 o 
   3   6  16        0.43        1.98      4.45 o 
   4   6  16        0.67       -2.47      3.95 o 
   5   6  16        2.29        2.96      4.94 o 
   6   6  16        0.67        3.46      4.45 o 
   7   6  16        1.25       -2.47      3.95 o 
   3   7  16        1.00        0.00      4.45 o 
   4   7  16       13.80       23.22      6.42 o 
   5   7  16        0.78        4.45      4.94 o 
   6   7  16        0.31       -1.98      4.45 o 
   3  -4  17        0.40       -3.95      3.95 o 
   1  -3  17       27.35       31.12      6.92 o 
   2  -3  17        0.17       -0.99      3.95 o 
   3  -3  17       23.09       25.69      5.93 o 
   4  -3  17       11.78       13.34      5.43 o 
   1  -2  17        4.28        7.90      4.94 o 
   2  -2  17        0.05       -3.46      3.46 o 
   3  -2  17       20.21       13.83      5.43 o 
   4  -2  17        1.28        1.48      3.95 o 
   5  -2  17        0.22       -3.46      3.46 o 
   1  -1  17       40.86       30.13      6.42 o 
   2  -1  17       40.48       39.52      7.41 o 
   3  -1  17        6.56        9.39      4.94 o 
   4  -1  17        0.46       -2.96      3.95 o 
   5  -1  17        0.01       -3.46      3.95 o 
   6  -1  17        7.35        8.40      4.94 o 
   1   0  17        0.05       -0.49      4.45 o 
   2   0  17        0.66       -0.49      4.45 o 
   3   0  17       35.28       34.08      6.92 o 
   4   0  17       38.65       47.42      7.41 o 
   5   0  17        3.96       -0.99      3.95 o 
   6   0  17        6.01       10.37      4.94 o 
   1   1  17        1.46       -3.95      3.95 o 
   2   1  17        2.13       -3.46      3.95 o 
   3   1  17        3.67       13.83      5.43 o 
   4   1  17        8.56       11.36      5.43 o 
   5   1  17        6.38        7.90      4.94 o 
   6   1  17        3.36        6.92      4.45 o 
   1   2  17       21.18       31.61      6.92 o 
   2   2  17       15.82       24.70      6.42 o 
   3   2  17        0.73       -1.98      3.95 o 
   4   2  17        0.11        1.98      3.95 o 
   5   2  17        2.95        0.99      4.45 o 
   6   2  17       26.24       35.57      6.92 o 
   2   3  17        3.28       10.37      5.43 o 
   3   3  17        2.10        1.98      4.45 o 
   4   3  17       41.05       33.59      6.92 o 
   5   3  17        0.92        2.47      4.45 o 
   6   3  17        7.02       15.31      5.43 o 
   3   4  17        8.56        5.93      4.94 o 
   4   4  17        0.84       -3.46      3.46 o 
   5   4  17        0.05       -3.95      3.95 o 
   6   4  17        0.19        0.49      4.45 o 
                                                 
